# Supplementary material for: Interpretability-based machine learning for predicting the risk of death from pulmonary inflammation in Chinese intensive care unit patients
Source: Front Med (Lausanne). 2024 Jun 12;11:1399527. doi: 10.3389/fmed.2024.1399527 (PMC11200536; doi:10.3389/fmed.2024.1399527)
Supplement: Supplementary file 2 [file Data_Sheet_1.CSV]

Age	Gender	Diabetes	Coronary disease	Respiratory rate	Temperature	SBP	DBP	Heart_rate	Oxygen saturation (SO2)	Type of respiratory support	White blood cell (WBC)	Albumin (ALB)	Creatinine (enzymatic method) (CRE)	Sodium (NA)	Platelet (PLT)	Calcium (CA)	Potassium (K)	Alanine aminotransferase (ALT)	Aspartate aminotransferase (AST)	Hemoglobin (Hgb)	Activated partial thromboplastin time (APTT)	Total bilirubin (TBIL)	High sensitivity troponin I (Tn-i)	International normalized ratio (INR)	Outcome
59	male	no	no	26	100.4	201	98	96	98.3	invasive	22.18	39.6	68.6	132.1	234	2.37	3.57	26	31	136	29.7	13.8	0.019	1.16	alive
88	female	yes	yes	26	96.8	136	45	114	90.6	non-invasive	14.51	24.8	51.8	133.9	211	2.05	4.58	55	99	109	44.9	16.1	0.027	1.29	alive
68	male	no	no	25	97.7	101	69	115	94.5	non-invasive	11.25	33.9	55.8	127.6	107	2.45	3.93	16	33	140	38.2	10.1	0.037	1.25	alive
49	male	no	no	25	96.98	147	85	150	93	non-invasive	11.38	35.9	144.7	126.3	88	2.13	4.64	967	474	112	68.5	46.1	0.752	2.38	alive
110	female	yes	yes	20	97.7	191	131	80	99.7	non-invasive	7.45	31.4	76.3	137.7	228	2.28	3.91	9	11	135	33.3	6.5	0.06	1.27	alive
72	female	no	no	15	97.52	239	99	67	98	invasive	5.92	28.8	52.8	141.2	99	2.18	3.12	12	30	90	23.3	21.1	0.232	1.09	alive
66	male	no	no	28	97.34	170	102	109	100	non-invasive	7.72	28.3	75.1	140.3	80	2.27	5.73	57	100	146	35.4	18.5	0.066	1.3	alive
58	male	no	no	20	97.7	144	110	73	99.7	non-invasive	19.47	37.3	66.2	134.9	137	2.13	3.25	34	27	101	29.6	23	0.003	1.17	alive
84	female	no	yes	0	<96.8	0	0	22	98	non-invasive	12.41	33.1	144.1	142.5	281	2.28	4.86	295	875	103	44.9	15.5	5.499	1.78	dead
73	female	yes	no	32	99.14	140	102	110	98.6	non-invasive	14.46	31.1	276	134.8	298	2.42	3.21	11	13	118	26.8	8	0.864	1.16	alive
59	female	no	no	30	98.6	108	86	78	98.7	non-invasive	24.97	31	76.6	147.4	266	2.18	2.72	21	24	141	20.4	13.2	0.034	1.15	alive
78	male	no	no	28	96.8	118	63	115	99.8	non-invasive	19.49	33.2	71	137.4	164	2.13	2.08	36	59	141	30.9	11.2	0.043	1.23	alive
79	male	no	no	16	96.8	107	77	101	99	non-invasive	9.03	35.7	110.3	137.8	165	1.99	3.67	688	1234	115	49.4	19.2	0.761	1.56	alive
79	male	no	no	15	98.24	158	74	66	98	non-invasive	18.56	40.3	153.1	135.9	331	2.35	3.38	15.2	24	125	25.3	10.7	0.008	1.09	alive
69	male	no	no	21	98.24	87	55	98	99.4	non-invasive	1.6	27.3	127.2	133.8	38	2.36	3.98	36	40	48	40.4	23.8	0.017	1.24	alive
75	male	no	no	25	101.3	122	64	108	87	non-invasive	10.68	31.6	61.2	134.9	164	2.34	2.97	50	43	117	51	19.8	0.253	1.64	alive
66	female	yes	yes	32	97.34	163	99	112	93	non-invasive	24.56	39.9	46.5	139.4	296	2.14	2.74	16	17	136	24.1	8	2.21	1.12	alive
61	female	no	no	18	98.24	84	45	103	93.4	non-invasive	8.65	32.5	71.8	138.7	162	2.04	3.53	15	14	114	28.3	7.1	0.011	1.12	alive
24	male	no	no	25	97.88	128	86	84	98	non-invasive	11.22	47.4	54.7	138.8	108	2.37	3.56	41	13	123	35.1	26.2	0	1.2	alive
49	male	no	no	32	98.6	125	77	98	91	non-invasive	7.62	35.6	73.5	130.8	117	2.15	3.71	63	64	137	32.8	7.9	0.006	1.16	alive
61	female	no	no	24	97.52	112	71	121	96	non-invasive	7.6	35.1	45	126.4	1	2.25	3.77	20	26	83	36	17.9	0.003	1.24	alive
76	female	no	yes	28	98.24	89	40	106	81	non-invasive	4.21	24.8	54	139.3	98	2.2	3.86	222	136	112	33.9	11.3	0.251	1.44	alive
64	female	no	no	30	96.8	118	56	133	35.2	non-invasive	15.6	32.7	154	134.6	160	2.62	4.6	1521	1521	104	52.4	41	1.245	3.82	alive
53	male	no	no	26	97.7	133	79	129	99.4	non-invasive	22.48	40.9	81.5	138.5	85	2.38	4.42	13	11	133	36.1	15.5	0.029	1.15	alive
80	male	no	no	15	97.7	151	69	77	97	invasive	8.87	25.8	68.3	132.8	98	2	4.28	8	51	95	43.8	9.1	0.002	1.18	alive
59	male	no	no	20	96.8	97	72	70	89.1	invasive	12.59	29.9	52.6	137.6	128	1.99	2.91	127	61	120	200	8.1	0.103	2.63	dead
72	male	no	no	30	96.8	187	128	135	97.8	non-invasive	15.87	35.1	70	147.6	138	2.08	3.17	25	30	142	28.6	13.8	0.174	1.24	alive
82	female	no	no	29	100.4	155	84	103	86.4	non-invasive	6.74	30.8	57	143.2	305	2.06	4.49	10	28	91	49.7	8.8	0.737	1.35	alive
45	male	no	no	22	96.8	138	93	109	95	non-invasive	22.06	28.4	35.5	143.4	193	1.89	3.88	48	83	122	37.9	11.9	0.027	1.09	alive
69	male	no	yes	18	97.34	147	88	84	98	invasive	11.35	22.8	52.2	139.9	194	2.59	3.86	33	34	143	30.3	9	0.023	1.46	alive
85	female	no	yes	30	97.52	138	85	104	96	invasive	14.09	32.4	67.8	138	160	2.45	3.95	12	12	125	31.6	7.8	0.053	1.5	alive
46	male	no	yes	26	98.42	112	76	90	99	non-invasive	7.22	28.3	40.6	135	194	2.34	4.22	17	16	165	39.4	13.9	0.05	1.28	alive
73	male	no	yes	40	97.7	109	71	129	94	non-invasive	7.26	18.9	196.6	131.2	183	1.79	4.93	20	36	163	44.3	10.7	0.387	1.53	dead
71	male	no	no	21	96.98	175	102	66	98.2	non-invasive	23.81	28.3	89.2	134.5	153	2.28	3.12	10	23	138	22.5	7.9	0.051	1.11	dead
58	male	no	no	26	96.8	113	72	104	83.7	non-invasive	4.7	31.6	73.8	142.6	124	2.61	4.48	33	33	152	41.4	13.2	0.229	1.11	alive
90	female	no	no	25	98.42	169	84	98	92.9	non-invasive	7.21	25.9	68.4	148.8	143	2.54	3.69	15	23	108	33.4	17.1	0.023	1.34	alive
82	male	no	no	22	102.38	127	43	54	96	non-invasive	11.23	27.9	168.3	135.7	61	1.93	4.02	18	29	103	30.2	8.1	0.993	1.36	alive
85	female	no	no	28	96.8	141	70	109	99	non-invasive	12	29.1	57.7	138.3	327	2.08	3.39	11	13	114	28.9	4.9	0.239	1.16	alive
70	male	no	no	34	97.34	149	85	76	97	non-invasive	8.09	27.9	57.1	132.4	252	1.96	3.08	24	13	98	28.5	8	0.027	1.16	alive
114	male	no	no	24	98.24	202	110	145	99.6	non-invasive	12.58	39.6	78.2	135.2	196	2.26	2.66	13	23	116	105.5	10.4	0.011	9.97	dead
73	female	no	no	12	97.7	179	101	106	99	non-invasive	10.79	30.5	50.2	136.8	82	2.01	3.22	27	52	104	36.8	7.1	1.434	1.15	alive
82	female	no	no	26	97.16	81	45	51	99.3	non-invasive	7.04	29.2	129.8	135.2	38	1.91	4.26	32	77	93	58	20.3	0.556	1.89	dead
36	male	no	no	16	97.7	137	81	124	98.4	non-invasive	14.99	34.6	57.9	140.4	91	2.29	4.61	42	32	141	29.1	17.8	0	1.35	alive
93	male	no	no	31	98.24	151	80	100	95.1	non-invasive	21.98	24.8	40.9	132.9	263	1.62	3.87	35	45	132	33.9	7.8	0.253	1.31	dead
50	male	yes	no	22	97.16	113	71	104	93	non-invasive	7.41	29.5	134.4	132.1	168	2.24	3.63	26	57	138	28	5.9	0.004	1.09	dead
78	female	no	no	28	97.16	124	76	104	85.5	non-invasive	14.61	29.6	104.9	140.1	79	1.89	4.78	1677	3791	128	38.6	10.1	0.225	1.89	alive
49	female	no	no	26	96.8	96	50	130	99.8	non-invasive	46.94	32.1	197	139.5	407	2.03	5.28	1120	1831	150	42.9	16.1	50	1.69	dead
74	male	yes	yes	12	96.98	63	34	59	98.3	invasive	15.5	31.4	54.6	131.9	141	1.99	3.38	20	53	113	66.5	11.9	0.077	1.83	dead
82	female	no	yes	28	97.7	143	73	80	100	invasive	17.19	30.5	79.6	126.2	221	1.82	5.21	203	357	111	31.1	6.8	0.277	1.17	alive
32	female	yes	no	18	97.34	131	80	96	98	non-invasive	20.23	33.7	36.3	136.3	260	1.99	4.04	12	20	144	29.3	24.7	0.194	1.04	alive
72	male	no	no	33	97.88	157	70	152	43	non-invasive	11.16	35.5	67.9	137.9	166	2.42	3.54	18	24	94	33.7	17.2	0.002	1.17	alive
73	female	yes	no	27	97.34	222	126	146	93.2	non-invasive	11.58	33.4	230	141.7	265	2.22	3.43	67	124	94	27.2	8	0.071	1.16	alive
44	male	no	no	17	98.6	127	111	130	87	non-invasive	14.79	34.4	72.1	137.8	145	2.42	4.43	78	172	105	34.5	22.5	0.026	1.31	alive
62	male	no	no	15	97.34	108	79	91	100	non-invasive	10.21	41.5	76	137.3	96	2.19	4.9	41	51	142	30.2	5.2	0.023	1.03	alive
103	male	no	no	17	96.8	207	85	64	100	invasive	24.51	38.6	116.6	134.3	105	2.16	2.88	19	55	126	105.7	17.2	0.13	2.33	alive
74	female	no	yes	15	98.06	123	59	62	99	invasive	18.25	38.6	51.7	141.6	260	2.15	3.04	66	169	106	33.6	10.6	6.217	1.54	alive
39	male	yes	no	40	100.04	86	55	113	95	non-invasive	4.93	27.4	72.4	134.5	115	1.89	3.89	75	82	158	38.7	23.6	0.005	1.13	alive
100	male	no	no	28	98.06	128	80	101	99	non-invasive	9.92	34.5	244.9	134.5	319	2.52	5.12	17	33	94	32.3	13.2	0.228	1.23	alive
69	male	yes	no	15	97.34	111	65	92	98	non-invasive	16.18	28.7	46.4	138.2	182	1.98	4.02	22	40	104	32.9	7.2	0.382	1.22	alive
56	male	no	no	26	96.8	184	120	119	61.4	non-invasive	12.23	34.7	46.5	142.8	307	2.22	3.45	51	46	128	20.3	5.5	0.016	0.98	alive
55	male	no	no	35	97.16	112	71	115	99	non-invasive	3.82	38.9	49.4	131.5	108	2.28	3.71	29	30	134	27.1	5	0.006	0.96	alive
78	female	no	no	22	97.7	202	124	101	99.5	non-invasive	15.38	40.9	39.5	137.8	254	2.19	2.59	23	24	129	25.3	13.9	0.011	1.1	alive
81	male	no	no	30	97.16	170	101	101	99.9	non-invasive	15.37	28.9	53.3	143.9	193	2.14	3.04	10	19	127	38.4	21.7	0.007	1.3	alive
79	male	no	yes	17	96.8	126	84	138	98.2	non-invasive	13	31.6	122.1	142.7	229	2.11	3.28	40	54	149	37.5	7	0.335	1.29	alive
36	male	no	no	15	98.6	164	100	88	96	invasive	18.45	30.6	79.7	152	63	2.3	2.32	524	797	145	29.9	38.8	13.655	1.33	alive
19	female	no	no	26	99.32	94	62	111	97.9	non-invasive	6.04	29.9	57	137.2	94	2.2	3.99	27	31	131	29	26.9	0.242	1.51	alive
63	female	yes	no	17	<96.8	156	123	134	99.1	invasive	20.93	42.9	108	133.8	211	2.34	2.93	15	16	116	27.7	8.8	0	1.13	alive
86	male	yes	no	27	97.7	150	67	87	99	invasive	13.8	28.6	120	139.3	223	2.11	4.29	16	10	84	31.1	6.7	0.06	1.22	alive
59	male	no	no	28	97.88	91	58	135	93	non-invasive	10.84	27.9	73.7	134.7	145	1.91	2.94	21	51	140	36	10.2	0.649	1.16	alive
84	male	yes	no	27	97.7	116	52	113	98	non-invasive	14.9	15	97.6	156.7	122	2.29	4.18	50	76	154	25.9	8.6	0.336	1.15	alive
75	female	no	yes	35	97.52	110	58	124	95.9	non-invasive	26.84	20.7	412.9	129.6	234	1.91	4.18	15	17	38	98.5	22.8	0.045	2.33	dead
29	female	no	no	27	97.7	125	98	154	99.2	non-invasive	22.5	36.4	58.6	142.5	372	2.2	4.53	30	19	155	28.4	8.2	0	1.15	alive
82	female	no	yes	26	97.34	141	67	117	99.9	non-invasive	11.6	36.4	67.9	133.9	109	2	3.34	102	203	100	41.4	22.7	2.315	1.29	alive
64	male	no	no	16	97.34	191	85	65	94.4	non-invasive	5.44	38.9	44.1	139.9	204	2.19	3.29	18	29	115	29.2	23.2	0.017	1.1	alive
79	female	no	no	15	97.7	182	101	116	99	invasive	11.98	31.3	40.1	134.5	224	2.23	3.59	389	996	131	39.8	273	0.001	1.46	alive
87	female	no	no	17	97.7	155	84	117	100	non-invasive	6.66	30.4	51.3	125.5	283	2.06	2.29	17	24	93	29.8	6	0.008	1.04	alive
76	male	no	no	15	97.52	130	74	86	99	invasive	10.56	29.5	87.2	133.2	107	2.25	4.15	34	43	75	36.4	14.9	0.011	1.24	alive
72	female	no	no	16	97.34	178	72	88	99.4	non-invasive	13.1	46.4	35.3	134.9	137	2.27	3.42	31	29	116	27.3	18.3	0	1.14	alive
87	male	no	no	15	97.7	96	59	56	99	invasive	13.16	29.7	85.9	144.7	194	1.91	3.6	35	18	87	35.8	15.5	0.15	1.41	alive
88	female	no	no	26	99.5	199	95	106	99	non-invasive	15.79	20.3	77.4	131.3	194	2.15	4.59	11	23	80	29.9	9.4	0.402	1.26	alive
86	male	no	no	12	97.7	219	90	72	99.9	non-invasive	5.15	32.7	111.5	131.9	163	2.31	3.24	10	21	110	29.9	9.6	0.006	1.16	alive
62	female	no	no	26	96.8	70	40	54	96.5	non-invasive	15.06	27.1	104.2	129.6	90	1.99	2.92	22	17	91	34.4	46.4	0.146	1.26	alive
70	male	no	no	28	97.7	215	126	112	95	non-invasive	18.61	21.9	301.4	143.7	260	1.77	3.36	28	55	65	29.7	2.9	2.741	1.06	alive
81	female	yes	no	16	98.24	158	76	74	99	non-invasive	8.3	34.1	83.1	137	238	2.06	4.38	9	19	85	34.4	6.8	0	1.1	alive
75	male	no	no	28	97.7	104	64	122	99	non-invasive	13.21	30.4	82.7	132.4	181	2.25	3.48	24	22	156	40.1	9.3	0.471	1.15	alive
113	male	yes	no	24	97.52	130	57	99	98	invasive	8.95	26.9	127.7	142.7	196	1.89	4.94	27	20	111	38	7.7	0.1	1.08	alive
63	male	no	no	23	97.7	176	110	109	95.9	non-invasive	10.35	34.3	60	140.8	160	2.3	3.9	20	20	108	32.7	7.9	0	1.21	alive
70	male	yes	no	18	98.24	118	77	95	100	non-invasive	14.53	29	158.7	133.9	49	2.19	5.09	42	39	83	33.4	20.4	0.019	1.71	alive
63	male	no	no	45	97.34	136	88	147	99.4	non-invasive	15.39	33.5	40.3	138.3	238	2.22	3.92	114	73	125	38	14	0.067	1.39	alive
78	female	yes	no	15	97.16	125	73	97	95	non-invasive	8.28	25.1	208.2	138.6	247	2.2	4.53	20	24	89	29.5	10.1	0.072	1.23	alive
51	male	no	no	23	98.06	119	85	85	99.8	non-invasive	26.18	38.8	51.2	140.4	275	2.13	2.84	33	49	131	24.8	13.8	0.008	1.06	alive
82	female	yes	no	16	98.24	162	98	60	99.6	invasive	7.99	38.5	49.2	140.1	90	2.31	3	21	31	107	22.7	10.8	0.017	1.1	alive
81	male	no	no	16	102.56	108	88	111	99	invasive	19.91	28.5	149.3	163.8	173	2.36	3.1	14	27	118	31.5	3.9	0.171	1.23	alive
78	male	no	no	20	97.16	143	89	132	99	non-invasive	14.16	31.6	71.7	136.6	170	2	2.79	35	50	119	35.2	8	0.084	1.28	alive
65	male	no	no	16	96.8	131	56	74	94.8	invasive	14.48	32.9	238.4	141	51	2.14	5	1236	3584	131	51.1	40.1	3.024	3.41	alive
68	male	no	no	0	<96.8	0	0	0	93	non-invasive	6.54	35.3	71.3	139.5	202	2.37	3.92	35	22	129	28.5	20	3.266	1.09	alive
69	male	no	no	16	97.16	161	99	112	100	non-invasive	30.32	37.7	71.6	129.6	242	2.11	3.85	29	29	128	25	7.8	0.007	1.22	alive
69	female	no	no	12	96.8	39	21	100	98.9	invasive	11.03	33.9	55.8	147	140	1.87	2.45	20	28	98	26.2	8.2	0.076	1.06	alive
39	female	no	no	12	97.7	137	78	96	99.3	invasive	10.17	41.2	56	138.7	176	2.37	3.46	14	14	100	30	13.8	0.008	1.09	dead
87	male	yes	no	19	97.34	164	69	90	99	non-invasive	5.96	30.4	227.8	146	37	2.12	4.86	47	2335	40	56.3	15.8	3.982	4.25	alive
65	male	no	no	35	100.4	179	86	108	97	non-invasive	9.75	28.5	47.6	134.2	122	2.01	3.38	28	14	121	34.1	19	0.004	1.1	alive
62	male	no	no	22	97.7	125	83	90	95	non-invasive	17.3	37.1	65.3	138	104	2.15	3.33	44	52	157	25.1	9.7	0.004	1.21	alive
62	male	no	no	29	97.7	151	91	92	98	invasive	8.46	34.4	53	135.2	186	2.01	4.79	69	92	140	29.1	4.5	0.042	1.09	alive
55	male	no	no	18	97.34	135	81	114	99	non-invasive	15.54	41.6	43	143.1	309	2.34	3.57	34	94	164	19.5	14	0	1.03	alive
65	male	no	no	20	97.34	93	55	120	99.9	non-invasive	9.69	27	67.3	136.2	81	1.85	3.29	120	60	59	37.1	53.7	0.05	1.82	alive
66	male	no	no	17	97.34	120	59	64	100	non-invasive	6.05	36.4	552.4	141.3	103	2.52	6.79	38	46	68	34.5	5.7	0.046	1.23	alive
52	male	yes	no	20	97.7	130	70	70	98.5	non-invasive	18.55	34.3	98.8	134.8	164	2.17	3.49	71	142	108	24.6	12.9	0.067	1.18	alive
55	male	yes	yes	15	97.7	135	75	136	74	non-invasive	16.8	31.2	203.6	138	224	2.19	4.31	20	20	93	26.4	13.3	0.037	1.03	alive
76	male	no	no	14	96.8	134	89	97	99.2	invasive	11.01	35.5	117.7	138.5	170	2.31	2.68	13	26	142	25.4	16.8	0.166	1.07	alive
74	female	no	no	22	96.8	122	55	68	100	non-invasive	14.27	43.5	34.3	131.9	100	2.32	3.1	73	144	119	28.8	24.6	5.143	1.16	alive
56	male	no	no	30	96.8	110	67	97	83.1	non-invasive	7.07	20.5	101.9	128.5	50	1.81	3.72	344	733	133	60.4	103.8	0.106	1.29	alive
61	female	no	no	15	98.6	159	111	144	84	invasive	15.38	38.4	40.7	137.7	288	2.37	2.62	11	14	135	30.2	10.8	0.022	1.11	alive
63	male	no	no	16	<96.8	148	128	90	99.7	invasive	13.54	18.3	94.8	136.6	142	2.04	3.46	308	33	106	200	4.5	0.002	5.65	dead
74	female	no	no	37	98.24	130	88	105	97	non-invasive	14.16	27	57.2	131.2	255	2.07	5.4	28	16	111	29.8	9.9	0.01	1.22	alive
77	male	no	no	39	97.16	102	83	166	98	non-invasive	22.16	31.1	136.1	140.9	116	2.19	4	33	46	119	34.1	8.7	0.022	1.35	dead
63	female	no	no	16	97.7	92	54	77	99.6	non-invasive	10.66	35.6	42.6	139.3	134	2.08	2.95	16	30	102	27.6	12.9	0.001	1.17	alive
77	male	no	no	25	100.04	158	107	122	97	invasive	12.38	22.4	95.8	134	86	2.45	3.06	29	70	99	46.5	22.6	0.034	1.2	alive
40	male	yes	no	18	103.28	132	87	117	93	non-invasive	7.33	30.9	91	127.4	94	2.14	3.95	140	168	188	38.8	8.6	0.109	1.16	alive
72	male	no	no	15	<96.8	89	54	121	100	non-invasive	12.07	26.5	116.3	147.8	151	2.09	3.91	216	436	121	121.6	11.2	2.553	2.07	alive
76	male	no	no	16	98.78	113	69	112	98	invasive	12.54	23.7	84	126.2	316	1.92	4.58	11	14	90	32.6	4.5	0.095	1.27	alive
85	female	no	no	15	96.8	95	53	71	91	non-invasive	20.27	18.1	429	156.1	247	2	2.57	17	32	95	34.2	8	0.289	1.36	alive
32	male	no	no	24	96.98	120	95	94	99	non-invasive	5.76	33.7	125.9	138.4	117	2.17	3.24	17	17	131	26.7	8.9	0.02	1.14	alive
81	female	no	yes	26	97.16	132	75	107	91	non-invasive	16.05	29.2	72.5	134.1	202	2.5	3.73	19	29	108	32.7	9	0.256	1.16	alive
74	male	no	no	38	98.24	168	84	115	96	invasive	4.83	35.2	102.2	133.1	67	2.24	5.57	712	1523	176	41.1	99.2	0.7	1.7	alive
58	male	no	no	12	97.7	99	62	75	97.8	invasive	15.35	31.8	102.1	140.1	138	2.26	3.43	42	33	148	27.5	7.7	0.076	1.09	alive
51	male	yes	no	25	98.24	96	61	110	98.4	non-invasive	15	26.2	83.8	142.4	183	2.04	4.77	23	22	145	23.2	6.9	0.023	1.11	alive
42	male	no	no	28	96.8	73	33	56	98	non-invasive	7.18	20.6	173.2	137.4	35	2.04	3.74	99	450	86	54.3	54.6	0.438	1.62	dead
64	female	no	no	13	97.34	140	90	99	98	non-invasive	8.23	42.3	38.1	138.9	189	2.25	3.51	27	29	123	28.5	17.5	0.005	1.17	dead
72	female	no	no	18	97.7	58	37	95	99.4	non-invasive	18.76	24.5	120.9	137.1	555	2.15	4.31	39.1	24	100	23.6	8.8	0.055	1.12	alive
51	male	no	no	36	97.7	134	108	113	98	invasive	15.56	47	214.9	128.9	56	2.15	5.62	1064	904	155	62.6	111.4	0.143	3.85	alive
50	female	no	no	15	98.42	105	68	55	98	invasive	10.08	26.8	26.3	144.2	88	1.99	4.77	6	245	94	35.3	7.6	0.007	1.22	alive
73	female	yes	no	25	97.16	67	34	112	84.1	invasive	19.59	25	30.1	130.2	230	2.1	2.51	13	27	129	31	13.7	0.228	1.25	alive
83	female	no	no	44	97.7	158	99	137	97.1	non-invasive	22.14	22.7	158.4	133.6	286	2.22	3.35	60	78	135	29	8.6	2.859	1.35	alive
84	male	no	no	26	97.7	121	88	82	95	invasive	4.44	24.2	317.6	143.6	22	2.49	4.91	119	14	87	62.1	19.3	0.043	1.44	alive
82	male	no	no	18	99.68	110	67	113	97	invasive	13.6	29.4	64.6	137.4	150	2.14	4.39	6	23	149	40.9	7.6	0.233	1.19	alive
74	female	no	no	24	97.7	151	79	113	98	non-invasive	12.29	36.4	52.6	138.6	83	2.4	3.63	7	9	150	27.9	30.2	0.165	1.25	alive
73	male	no	no	32	96.8	120	64	101	92	non-invasive	18.36	28.8	46.8	133.2	86	2.37	3.16	24	25	88	34.7	29.3	0.061	1.15	alive
48	male	no	no	18	97.7	116	81	115	99.7	non-invasive	6.18	35.4	81.4	139.9	175	2.26	3.75	24	27	149	29.4	24.2	0.021	1.13	alive
76	male	no	no	30	96.8	98	65	146	64.8	non-invasive	23.84	31.2	85	138.4	213	2.4	5.2	37.2	132	87	48	5.6	0.165	1.45	dead
72	male	no	no	17	100.22	179	97	119	99.5	non-invasive	12.55	32.6	511.7	135	184	2.02	4.91	21	32	99	26.7	4.9	0.124	1.12	alive
45	male	no	no	14	<96.8	160	121	126	99	non-invasive	28.65	42.2	54.9	141.9	161	2.08	3.37	86	99	141	25.2	5.7	0	1.09	alive
72	male	yes	yes	15	96.98	106	70	93	99	invasive	19.81	33.7	114.1	142.9	182	2.5	4.19	210	568	149	48.7	9	0.887	1.18	alive
71	female	no	yes	30	99.14	99	70	103	99	non-invasive	10.6	32.2	288	135.5	94	2.13	4.32	78	149	95	49.9	78.6	0.261	2.91	alive
82	male	yes	no	27	97.34	141	69	116	99	non-invasive	8.93	35.3	165.4	137.8	364	2.01	5.03	367	483	63	42.9	7.8	1.094	1.31	alive
81	male	yes	no	31	96.8	162	81	132	94.5	non-invasive	16.97	33.3	87.8	153.4	144	2.44	3.78	50	18	148	27.1	14.2	0.023	1.25	alive
77	female	no	no	22	98.42	122	74	100	96	non-invasive	4.31	30.5	59.7	132.2	163	2.02	3.05	25	51	125	31.7	4.1	0.125	1.1	alive
44	female	no	no	20	97.7	106	61	76	99.4	non-invasive	4.49	34.6	46.2	147.8	152	2.41	3.37	9	17	137	34.5	27.4	0	1.2	alive
54	male	yes	no	22	97.88	176	96	126	95.1	invasive	18.28	37.2	98.1	144.8	211	2.48	3.72	42	22	149	29.7	13.1	0.003	1.15	dead
53	female	no	no	15	97.34	186	114	89	99	invasive	8.51	34.1	50.6	144	128	2.3	2.53	28	27	131	33.1	14.1	0	1.19	alive
31	male	no	no	21	97.7	143	75	80	99.4	non-invasive	21.58	40.1	73.6	141.4	141	2.19	4.2	41	62	140	24	17.9	0.083	1.29	alive
64	female	yes	no	20	97.7	201	101	111	99	non-invasive	7.7	39.6	67.9	139.8	181	2.33	3.76	13	16	133	23.1	9.2	0.052	1.08	alive
85	male	no	yes	33	97.7	229	126	139	99	non-invasive	11.27	37.8	160.6	139.6	171	2.17	3.51	14	15	112	34.3	11.2	0.218	1.2	alive
86	male	no	no	25	96.8	154	81	125	99.9	non-invasive	15.07	31.5	111.1	139.5	277	2.71	4.95	17	35	126	37.9	7.8	0.036	1.21	alive
56	female	yes	no	25	97.16	93	57	128	99.7	non-invasive	24.38	33.9	45.3	139.2	112	1.96	2.69	23	49	84	25.6	5.9	0.186	1.22	alive
80	male	no	no	15	98.6	140	74	112	94	invasive	18.66	20.9	43.4	132	288	2	3.11	20	37	82	31.2	13.6	0.217	1.27	alive
49	male	no	no	15	99.68	150	97	127	99	non-invasive	12.35	45	64.7	138.5	223	2.46	4.35	19	10	142	32	6	0	1.18	dead
68	male	no	yes	34	97.7	154	99	125	98	invasive	14.43	43.9	53.7	139.9	173	2.31	4.03	18	37	152	25.3	10.5	7.933	1.06	alive
61	female	no	no	14	98.24	111	57	70	99	invasive	14.08	24.2	73.5	135.2	218	1.97	3.39	9	14	84	27.9	16.9	0.036	1.34	alive
72	male	no	no	19	98.24	210	89	86	96.4	non-invasive	30.24	47	106.4	138.1	179	2.42	2.64	40	55	141	27.1	18.4	0.087	1.24	dead
65	female	yes	no	18	98.42	137	66	67	99.5	non-invasive	12.7	30.4	46.7	137.8	177	2.17	4.14	16	17	109	24.7	15.5	0.007	1.09	alive
21	female	no	no	26	96.8	111	71	89	99.8	non-invasive	7.93	43.2	33.5	140.9	172	2.29	3.55	24	51	123	30.4	11.1	0	1.1	alive
80	male	no	no	15	97.16	140	72	119	99	invasive	19.13	19.7	34	136.2	368	1.86	4.4	31	53	76	28.4	5.7	0.035	1.16	alive
55	female	no	no	22	97.7	131	68	98	97.8	non-invasive	21.1	33	56	133.9	203	2.02	3.9	1165	1166	112	28.3	7.2	0.006	1.3	alive
84	female	no	yes	30	98.6	178	111	162	96.1	invasive	10.84	34	69.6	136.2	163	2.1	3.47	32	30	124	27.1	19.1	0.054	1.29	alive
74	male	no	no	22	97.16	160	80	89	95.7	non-invasive	32.93	39.6	67.7	136.2	137	2.04	3.99	17	40	124	31	15.9	0	1.28	alive
49	male	no	no	15	97.16	112	64	120	99	invasive	20.47	42.3	115.6	141	175	2.35	3.61	17	28	121	24.9	6.1	0.001	1.09	dead
55	female	yes	no	16	97.16	119	56	52	98	invasive	14.9	42	32.5	140.2	111	2.33	2.67	29	21	121	27.3	13.5	0.008	1.13	alive
62	male	no	no	22	96.98	172	101	117	99.6	invasive	21.15	45.2	62	133.3	189	2.34	3.26	11	20	163	25.6	16.6	0.069	1.12	alive
61	female	no	yes	15	97.16	75	60	166	99	invasive	16.25	31	82.7	144.7	173	2.14	4.35	16	45	111	39.8	17.7	10.727	1.31	alive
35	male	no	no	17	96.8	157	99	124	99.1	invasive	21.42	35.1	51.9	134.4	221	2.24	3.43	31	31	148	27.7	11.1	0.049	1.1	alive
42	male	no	no	18	98.24	97	58	110	99	non-invasive	10.84	35.9	89.4	131.2	213	2.35	4.74	100	75	150	28.3	20.3	0.018	1.44	dead
54	male	no	no	10	97.7	135	74	75	99	non-invasive	12.95	39	82.6	142.6	105	2.09	4.78	63	30	134	26.3	18.5	0.089	1.22	alive
70	female	no	no	16	97.7	204	112	86	99.7	invasive	9.18	44.7	51	136.8	112	2.38	2.84	32	50	122	24.4	17.2	0.003	1.09	alive
70	female	no	no	17	97.16	214	93	83	99.8	non-invasive	12.38	40.6	46.4	139.2	131	2.19	2.44	12	32	119	27.3	19.9	0.003	1.17	alive
50	male	no	no	28	97.34	201	116	91	97.7	non-invasive	26.18	51	98.9	141.9	146	2.49	2.01	45	133	159	27.3	10.6	0.053	1.11	alive
79	male	no	no	21	96.8	108	66	97	93.8	non-invasive	9.65	34.4	122.7	137.6	133	2.16	4.19	18	25	133	29	17	1.547	1.2	alive
83	female	no	no	28	97.7	119	68	104	99.3	non-invasive	3.19	21.8	68.6	136.8	254	2.3	3.02	10	20	74	32.7	12.5	0.376	1.16	alive
58	male	no	no	18	97.7	160	129	88	97	non-invasive	6.35	44.6	51.7	139	139	2.19	3.24	26	47	133	27.7	7.3	0.018	1.04	alive
102	female	no	no	28	97.16	116	53	111	94	non-invasive	9.46	26.7	96.4	155.3	256	1.29	3.11	7	25	95	30.1	11.4	0.487	1.29	alive
112	female	no	no	31	97.7	108	86	123	99	non-invasive	11.89	42.8	86.8	135.6	112	2.08	4.73	31	49	129	34	10.1	0.239	1.34	alive
83	male	no	no	37	97.34	83	58	140	86.9	non-invasive	8.4	22.7	164.5	151.3	182	2.17	5.18	28	92	101	37.6	12.4	0.101	1.82	alive
67	male	no	no	15	98.24	112	70	74	99	invasive	7.86	43.9	94.5	143.4	164	2.4	3.4	31	44	143	26.2	7	0.007	1.08	alive
52	male	no	no	22	97.34	130	88	76	97	non-invasive	17.28	38.5	60	139.9	115	2.2	3.78	23	25	139	21.4	9.4	0.008	1.07	alive
71	female	no	no	36	98.24	186	130	130	98.1	non-invasive	6.71	39	84.3	142.3	156	2.17	3.88	50	60	108	26.2	11.4	0.679	1.2	alive
78	female	no	no	15	98.24	136	91	105	99	invasive	8.8	25.7	51.2	139.6	88	2.05	4.05	65	50	98	36.3	13.3	0.037	1.33	alive
64	female	no	no	18	100.4	102	48	75	98	non-invasive	5.03	26.9	127.2	143.9	67	2.41	3.51	7	7	89	25.5	5.5	0.041	1.25	alive
65	male	no	no	15	97.34	174	77	109	96	invasive	11.23	44.3	61.8	138.9	122	1.91	4.02	20	30	93	31.4	10.2	0.062	1.16	alive
87	male	yes	yes	28	98.42	207	109	165	98.7	non-invasive	17.55	26.6	77.1	135.3	393	2.2	2.6	7	28	90	32.9	11.2	0.262	1.28	alive
83	female	yes	yes	35	101.66	130	72	134	99	non-invasive	5.23	26.9	56.3	139.4	148	2.61	3.93	9	9	83	43.4	8.1	0.129	1.6	alive
67	female	yes	no	18	98.6	133	57	84	100	non-invasive	12.98	39.7	40.2	140.3	134	2.25	3.5	16	30	87	27.1	61.1	0.026	1.27	dead
103	male	yes	yes	30	101.84	123	73	135	97	non-invasive	9.82	36.7	67.4	135.1	123	2.46	3.85	13	16	132	38.5	12.4	0.152	1.24	alive
50	female	no	no	24	97.34	81	62	89	99.6	non-invasive	22.03	14.8	59.4	137	109	1.77	3.85	973	839	80	31.4	10	0.924	1.36	alive
41	male	no	no	18	97.34	136	80	113	99	invasive	11.9	25.9	49.1	143.8	63	1.96	3.3	28	87	83	28.6	9.1	0.398	1.03	alive
65	male	no	no	23	97.7	107	72	93	97.7	non-invasive	8.16	25.4	48.9	141.9	105	1.91	2.77	15	23	140	30.4	9.5	0.033	1.27	alive
73	female	no	no	30	96.8	170	90	178	99	non-invasive	18.52	40.4	112.9	137.7	189	2.33	3.42	71	91	122	30	24.4	0.558	1.39	alive
84	male	no	no	28	97.88	99	57	99	98	non-invasive	12.54	25	108.2	135.5	275	1.99	4.09	109	343	49	48.6	11.7	0.022	1.94	alive
76	male	no	no	25	97.7	116	59	156	99	non-invasive	15.97	35.4	61	126.6	156	2.62	3.01	9	15	131	27.6	12.6	0.185	1.19	alive
53	male	no	no	28	97.34	110	82	112	99	non-invasive	16.94	33.9	51.9	144.9	299	2.49	3.54	12	13	125	30.8	11.6	0.008	1.17	alive
61	male	no	no	15	97.52	140	96	82	99	invasive	11.76	33.9	60.4	142.4	235	2.73	3.25	12	14	126	32.2	13.5	0.006	1.29	alive
119	female	no	no	15	97.34	211	123	138	99	invasive	9.15	38.1	43.5	140.4	161	2.59	2.95	12	13	154	30.1	10.3	0.026	1.2	alive
72	female	no	no	18	96.8	151	94	96	99.5	non-invasive	17.05	35.8	41.4	138.9	149	2.54	2.88	84	37	143	22.3	11.7	0.007	1.07	alive
55	male	no	no	17	96.8	107	77	130	93.5	invasive	18.28	41.4	87.6	135.9	198	2.39	4	52	61	129	31.2	6.7	0.122	1.06	alive
66	male	no	no	23	98.42	137	83	96	98.8	non-invasive	12	26	57.2	140.3	106	2.14	3.55	752	287	116	33.1	30.7	0.016	1.33	alive
83	male	no	yes	29	96.8	159	94	131	99	non-invasive	9.84	36.9	82.3	146.6	128	2.11	3.49	47	41	117	31.5	9.1	0.139	1.29	alive
82	male	no	no	28	97.7	74	45	112	98	non-invasive	9.1	37	51.9	134.2	132	2.3	4.79	20	27	121	36.2	18.7	0.038	1.11	alive
60	male	no	no	8	97.34	197	123	108	81.7	non-invasive	17.77	36.5	94.3	141.3	152	2.1	3.95	32	26	141	25.5	7.2	0.366	1.16	alive
72	female	yes	no	18	97.7	174	74	77	100	non-invasive	7.48	33.2	37.7	139.6	111	2.28	3.58	22	24	95	31.9	21.9	0.019	1.56	alive
75	female	yes	yes	15	96.98	115	80	96	99	invasive	21.83	37.7	63.3	135.3	265	2.38	4.22	27	52	113	35.5	6.7	0.042	1.17	alive
79	male	no	no	20	97.34	115	51	85	98.9	non-invasive	7.98	36.1	71.9	113.3	228	2.2	2.58	42	72	122	31.1	16.6	0.048	1.17	alive
53	female	yes	no	18	97.34	128	70	109	98.9	non-invasive	33.87	36.4	63.6	133.8	753	2.86	4.73	16	20	115	39.8	8.1	0	1.44	alive
51	male	no	no	28	98.6	190	107	98	99	non-invasive	16.69	46.8	57.9	138.9	233	2.4	3.5	31	32	151	29.4	10.2	0	1.08	alive
60	male	no	no	24	107.24	160	102	154	80.7	non-invasive	9.65	33.6	92.8	141.5	125	2.33	3.93	560	202	147	22.7	29.1	0.155	1.13	alive
49	male	no	no	15	98.06	104	64	80	98	invasive	15.56	43.8	43.6	143.6	161	2.53	3.4	13	23	130	24.7	6.8	0	1.16	alive
71	female	no	no	18	97.34	151	94	107	98.8	invasive	8.37	37.9	54.5	142.5	139	2.36	3.21	10	14	102	29.4	11.7	0.008	1.08	alive
71	female	no	no	25	96.8	177	83	89	99.2	non-invasive	14.71	45.4	34.7	139.8	94	2.22	3.01	16	21	135	27.2	10.9	0.016	1.12	alive
77	female	no	no	16	98.06	113	57	77	94.6	non-invasive	7.94	32.9	83.6	137	157	2.41	4.05	11	23	122	38.1	23.2	0.139	1.24	alive
39	male	no	no	25	98.24	196	93	70	99.3	non-invasive	11.02	36.2	75.1	138.5	249	2.29	3.79	83	76	160	29	19.3	0.006	1.22	alive
67	male	no	yes	24	98.42	138	93	100	99	non-invasive	12.11	33.3	44.8	131.6	225	1.94	3.6	24	115	111	37.1	19.3	2.426	1.13	alive
107	male	no	no	18	98.24	137	69	83	98.2	non-invasive	6.72	32	166	132.9	161	2.39	4.75	23.2	18	92	51.6	18	0.036	1.24	alive
83	female	no	no	15	97.7	143	85	90	99.4	non-invasive	8.13	37.3	49.7	139	151	2.19	3.18	14	28	106	27.3	13.5	0.075	1.15	alive
64	female	no	no	17	100.4	126	71	107	99.4	invasive	18.38	29.4	72.3	135.5	136	2.09	4.55	64	28	96	32.2	9.3	0.277	1.26	alive
43	female	no	no	17	97.7	136	68	50	100	non-invasive	7.15	50.4	31.1	135.8	106	2.28	3.15	14	16	118	23.3	10.4	0.033	1.16	alive
88	male	no	no	10	96.8	71	44	65	92.6	non-invasive	15.63	32.6	120.9	138.4	129	2.14	3.3	28	59	82	81.7	8.5	0.101	2.12	alive
39	male	no	no	18	98.06	146	78	67	99	non-invasive	13.14	33	76.3	137.7	143	2.02	3.26	16.4	151	123	28.9	9.1	0.051	1.28	alive
85	male	no	no	16	96.8	122	62	97	93	non-invasive	9.51	39.1	82	139	146	2.39	4.59	10	20	142	32.5	6.5	0.237	1.05	alive
55	female	yes	no	20	97.7	151	76	95	99	invasive	8.29	16.7	57.2	126.8	109	1.89	3.8	14	39.1	58	37.7	3.4	0.026	1.19	dead
63	male	no	no	26	98.24	120	87	120	98	non-invasive	2.87	28.7	69.1	140.9	130	2.73	3.46	42	32	80	31.8	3.4	0.311	1.36	alive
65	female	no	no	25	97.34	220	145	114	99.6	non-invasive	18.67	43.3	33.7	136.8	150	2.34	3.29	56	72	132	28.1	15.8	0.003	1.21	alive
56	male	no	no	14	98.06	241	126	115	99.8	invasive	9.36	39.1	60.2	138.4	186	2.09	3.19	44	55	152	26.7	13.7	0.003	1.12	alive
88	female	no	yes	20	98.6	127	63	102	98.7	non-invasive	13.36	30.5	45.6	135.4	193	2.19	4.84	9.3	16	124	29.9	9.2	0.098	1.14	alive
68	male	no	no	26	<96.8	0	0	108	99	invasive	34.63	18.2	278.5	134.2	260	2.41	5.13	2992	43.4	163	55	28	0.788	1.49	dead
62	male	no	no	15	97.52	112	74	89	99.5	invasive	4.43	38.8	61.8	143	115	2.36	3.79	21.5	110.8	107	36	12.4	0	1.06	alive
70	male	yes	no	24	97.7	170	100	120	99	non-invasive	13.56	41.2	52.8	138.8	178	2.57	3.76	24.2	19.5	120	27.8	10.2	0	1.16	alive
73	female	no	no	30	<96.8	64	43	144	99.4	non-invasive	23.37	29.7	127.3	134	212	2.33	3.65	57.8	92.2	164	32.2	21.8	0.611	1.2	alive
69	male	no	no	16	96.8	156	89	89	99.9	non-invasive	5.86	28.9	53.6	138.8	74	2.08	2.92	31.5	66.2	96	35.6	23.1	0.037	1.45	alive
85	male	no	no	27	97.34	137	60	85	93.4	non-invasive	1.2	32.3	93.9	135.3	135	2.51	3.99	12.2	26.1	139	33.6	19.4	0.051	1.18	dead
40	male	no	no	13	98.6	142	83	128	96	non-invasive	10.66	41.6	79	141.8	191	2.11	3.15	84.8	61.7	198	35.4	5.4	0.03	1.45	alive
74	male	no	no	21	98.06	140	80	121	91	invasive	13.01	20.1	49.6	137.3	254	2.18	4.05	26.6	35.3	120	29.2	6.5	0.002	1.17	alive
83	male	no	no	25	97.7	136	78	109	95	non-invasive	19.84	37.4	110.7	145	146	2.3	3.68	23.7	42.8	105	27.4	10.1	1.477	1.21	alive
64	male	no	no	22	97.34	85	40	77	99	non-invasive	10.09	25.2	277.6	143.1	174	2.07	6.69	65.2	42.1	31	35.9	5.7	0.126	1.56	alive
82	male	no	yes	26	97.16	164	78	112	92	non-invasive	12.96	37.2	84.5	128.2	144	2.25	4.87	60.5	51.5	112	37.3	24.7	0.068	1.31	alive
73	female	no	no	32	96.98	95	68	134	98	non-invasive	12.68	27.5	51.9	126.8	218	2.18	4.66	5.1	34.3	125	49.8	28.9	0	2.2	alive
68	male	no	no	25	98.24	74	47	110	82	invasive	8.52	41.2	33.9	118.1	142	2.29	3.21	12	20.9	81	40.5	21.5	0.045	1.47	alive
65	male	no	no	35	97.7	161	95	128	61	invasive	16.21	39	545.2	143	106	2.03	5.47	33.3	37.8	95	29.2	14	0.578	1.26	alive
79	male	no	no	35	96.8	147	99	115	96.9	non-invasive	18.58	32.1	84.2	133.6	274	2.37	4.07	7	20.5	104	41	13.9	0.05	1.7	alive
64	male	no	no	15	100.04	105	69	90	99	non-invasive	7.09	32	89.6	142.8	215	2.26	3.18	29.8	33.4	146	30.9	21	0.07	1.35	alive
53	female	no	no	17	97.16	167	82	54	99.2	non-invasive	6.31	42.3	35.2	141.6	98	2.16	3.01	39.1	38.2	123	29	21.1	0	1.09	dead
87	female	no	yes	19	97.34	128	77	71	97.5	non-invasive	8.61	28.7	97.1	126.8	72	2.08	3.82	33.5	71.5	155	32.1	41.5	0.134	1.35	alive
82	male	no	yes	35	97.34	161	90	119	98	non-invasive	8.97	39.5	166.3	140.7	279	2.31	3.79	16.8	17.7	104	29.1	6.5	0.035	1.16	alive
98	male	no	no	21	100.22	150	60	96	99	non-invasive	10.65	38.2	98.6	143.5	69	2.1	3.66	14.8	22	106	32.8	7.9	0.559	1.2	alive
46	male	no	no	16	96.8	82	42	107	95.3	invasive	20.29	29.3	153.4	145.3	138	2.07	3.09	191.1	398.6	83	63	8	2.851	2.19	dead
69	female	no	no	16	97.7	183	94	96	99.6	invasive	13.07	43.8	39.7	140.4	93	2.17	2.89	20.1	32.6	119	26.3	16.5	0.009	1.23	alive
52	male	no	no	20	97.34	110	70	153	86.5	invasive	7.01	35.7	123.1	142.6	126	2.29	3.8	66.5	246.7	157	35	33.8	0.044	1.44	alive
68	female	no	no	26	98.24	96	45	106	98.4	non-invasive	22.54	36.5	475.5	137.8	128	2.05	3.38	59.9	130.5	73	32.5	6.6	0.159	1.42	alive
82	male	no	yes	16	97.52	44	22	142	81	invasive	5.42	30.2	47.5	138.5	78	1.99	3.56	10.8	19.4	111	35.2	11.4	0.044	1.15	dead
66	male	no	no	25	97.16	126	35	87	99.6	non-invasive	21.15	27.7	47.2	141.1	116	2.18	2.73	31.6	65.2	130	25.9	16.3	0	1.25	alive
67	male	no	no	40	97.34	136	111	142	99	invasive	4.39	22.2	103.3	136.2	140	2.17	2.73	9.7	19.5	146	27.4	9.3	0.305	1.37	alive
71	male	no	no	24	97.7	144	88	101	98	non-invasive	7.76	29.5	72.2	139.7	214	2.42	5.66	107.2	179.7	157	36.4	13.4	0.21	1.25	alive
71	male	no	yes	20	97.7	144	77	113	98	invasive	10.7	35.9	103.4	141.4	227	2.24	3.69	23	50.8	122	30.9	8.4	0.05	1.1	alive
68	male	no	no	15	97.34	95	73	84	99	invasive	9.64	28.7	57.8	138.6	93	2.15	4.84	9.7	21.6	179	41	16.3	0.026	1.51	alive
76	male	no	yes	34	96.98	196	129	150	97	non-invasive	14.62	35.7	376.9	135.9	295	2.04	4.07	32.6	18.2	83	22.9	5.8	0.542	1.14	alive
77	female	no	no	26	97.34	94	64	112	98.7	non-invasive	7.5	31.2	52.1	122.2	183	2.23	4.33	14.6	19.6	99	41.6	7.5	1.259	1.63	alive
60	male	no	no	14	98.24	144	77	80	99.7	non-invasive	17.31	44	57.4	134.2	330	2.14	2.9	16.7	18.9	95	23.5	10.5	0.015	1.16	alive
49	female	no	no	15	98.06	200	100	67	99	invasive	19.02	47	52.5	136.1	121	2.22	3.03	23.8	28.7	119	27.2	7.4	0.058	1.09	alive
72	male	no	no	16	98.6	193	95	107	97.9	non-invasive	13.63	45.8	73.7	140.6	118	2.38	3.61	18.9	25.7	142	29.4	27.5	0.011	1.13	alive
62	male	no	no	17	96.8	78	49	89	96.7	non-invasive	11.21	22.8	385.6	131.3	45	2.22	5.07	15.5	20.3	74	48.6	5.9	0.007	1.31	alive
74	female	no	yes	32	97.16	160	71	86	99	non-invasive	7.23	29.7	42.9	139.5	350	2.25	4.88	14.5	15.4	124	33.7	7.8	0.011	1.23	alive
74	female	yes	no	16	97.16	176	76	80	87.4	invasive	28.43	30.9	35	136.7	178	2.25	3.11	19.1	45.4	119	28.2	7.7	0.007	1.24	alive
41	male	no	no	15	97.34	207	158	138	99.4	non-invasive	14.48	45.5	78.6	142.3	145	2.49	2.6	46.9	23.5	172	23.3	16.9	0.05	1.1	dead
63	female	no	no	13	97.16	187	104	97	99.6	non-invasive	8.32	45.5	32.1	138.4	60	2.4	2.85	25.5	32.7	102	22	7.7	0.007	1.08	alive
48	male	no	no	16	98.06	228	142	59	99.8	invasive	13.2	43.6	72.3	140.3	175	2.33	3.41	42.2	35.5	152	24.8	9.3	0.067	1.04	alive
64	male	no	no	19	97.7	105	75	68	98	invasive	11.72	31.8	59.3	137	120	1.92	3.56	18.2	20	90	23.2	14.2	0.026	1.18	alive
119	male	no	no	29	96.98	110	68	98	98	non-invasive	10.02	21.8	120.1	158.4	61	1.96	2.4	45.7	167.9	111	38.5	67.9	1.059	1.42	alive
36	male	no	no	26	97.34	127	71	93	95.6	non-invasive	32.4	37.9	58.4	144.4	209	2.16	2.92	99.1	179	149	23.3	24.3	0.025	1.17	alive
71	male	no	no	20	97.7	146	80	70	98.3	non-invasive	7.88	30.4	64.6	140.7	121	1.99	3.84	12.9	14.2	83	27.4	10.2	0.005	1.24	alive
62	male	no	no	17	98.24	114	51	67	99.5	non-invasive	6.93	21.6	64.5	136.9	81	1.83	3.6	121.7	165.9	81	33	282	0.063	1.32	alive
116	female	no	yes	35	<96.8	111	74	131	98	non-invasive	11.56	25.2	124.2	133.4	54	2.06	4.44	12.7	17.7	105	38.7	21.2	0.099	1.75	alive
64	male	no	no	20	98.24	150	95	60	99.3	invasive	9.08	30.3	65.1	142.3	140	2.17	3.8	33.2	24.8	127	31.2	9.1	0.38	1.2	alive
76	male	no	no	16	96.98	62	41	54	98.1	invasive	11.44	24.5	86.3	148.9	116	1.91	2.98	15	60.5	107	75.7	9.7	14.565	2.46	alive
66	female	no	no	16	97.34	115	69	81	96.6	invasive	11.15	32.4	110	129.7	82	2.17	4.64	1690.8	1944.3	148	40	47.2	0.203	1.83	alive
62	male	no	no	25	98.06	124	84	110	97.5	non-invasive	18.34	33.9	67.9	137.9	120	2.22	3.37	218.9	334.2	123	29.1	12.3	0.797	1.31	alive
76	male	no	yes	26	97.7	156	64	130	96.8	non-invasive	15.45	25.2	108	135.4	183	1.87	3.49	65.7	50	83	34.6	10.2	0.1	1.24	alive
66	female	yes	yes	26	97.7	182	91	105	97	non-invasive	12.01	21.4	96.7	130.4	423	2.03	3.46	51.2	15.8	60	29.8	4.5	0.309	1.17	alive
55	male	no	no	19	97.52	178	136	129	99	invasive	9.41	42.4	69.1	145.5	60	2.47	4.3	31.3	24.2	71	24.2	10.5	0	1.07	alive
80	male	no	yes	33	98.24	95	58	103	98	invasive	24.14	31.9	257.9	128.7	188	2.05	5.51	185.5	231	90	36.2	13.6	5.923	1.31	alive
62	male	no	no	15	97.7	199	112	100	99	invasive	13.94	43	65.3	140.8	163	2.29	2.63	28.4	32.7	152	29.4	11.6	1.426	1.08	alive
70	female	no	no	38	98.24	150	115	133	99	non-invasive	65.55	22.7	178.9	132.6	524	1.97	4.43	59.3	145.4	79	33.4	34.4	1.038	1.5	alive
66	male	no	no	20	97.7	95	77	74	96	non-invasive	6.71	36.7	57.9	141.6	108	2.26	3.19	11.3	20.8	109	30.2	25	0.017	1.22	alive
104	female	no	yes	17	98.6	159	82	120	99.9	non-invasive	10.94	41.1	62.7	136.2	247	2.4	2.51	11.5	21.2	113	30.1	10.9	0.058	1.33	alive
67	male	yes	no	33	97.16	107	60	120	93	non-invasive	5.92	14.3	162.4	132	147	1.69	4.4	9.5	69.2	50	48.3	5.2	0.074	2.17	alive
60	female	no	no	30	97.7	178	107	110	56	non-invasive	7.23	33.6	1203.2	143.3	134	1.81	5.05	16.2	26.9	73	29.2	4.6	0.129	1.19	alive
70	male	no	no	25	97.7	126	79	84	95	invasive	3.86	30.5	43.7	143.7	68	2.02	3.74	11.7	16.5	75	32.1	17	0.014	1.36	alive
41	male	no	no	18	98.6	140	73	137	97.2	invasive	28.41	38.1	85	139.7	236	2.09	3.86	28.6	21.9	147	24.1	6.2	0.031	1.15	alive
66	male	no	no	15	100.4	155	98	103	99	non-invasive	3.47	37.3	83.3	140.2	80	2.26	2.89	16	34	128	29	16.8	0.034	1.24	alive
71	female	yes	yes	16	97.7	122	63	102	99	non-invasive	16.69	19.4	149.5	128.5	84	2	4.81	14	18.5	81	35.7	10.4	0.015	1.48	alive
79	female	no	no	28	97.7	111	68	84	89	invasive	13.44	32.3	88.1	127.3	192	2.05	4.34	128.2	439	114	29.5	33.5	0.288	1.28	alive
66	male	yes	no	15	98.24	115	69	91	99	invasive	13.18	34.6	205.5	137.5	101	2.44	3.27	15.4	14.4	114	28.5	9.7	0.342	1.09	alive
71	male	no	no	25	100.58	118	66	104	98	invasive	8.04	28.1	86.8	150.6	137	2.1	3.48	8.4	16.9	81	26.3	7	0.019	1.15	alive
70	male	no	no	15	98.96	195	99	108	98.8	non-invasive	12.78	40.9	60	138.4	87	2.21	3.75	23.5	34.7	140	30.6	21.6	0.026	1.21	alive
85	female	no	no	18	97.16	114	57	91	98.2	invasive	27	38.6	89	140.9	149	2.24	4.47	25.2	34.3	93	23.9	10.3	0.161	1.19	alive
65	female	no	no	26	97.7	147	81	90	99.7	non-invasive	13.15	39.4	46.2	135.9	168	2.21	3.19	23.7	36.1	111	26.8	9.3	0.807	1.15	alive
52	male	no	no	27	97.34	156	93	77	97	non-invasive	19.29	40.7	56.3	140.6	110	2.2	3.14	12.4	25.2	154	20.1	10.2	0	1.13	alive
69	male	no	no	24	96.8	141	79	132	97	invasive	13.98	33.7	72.9	133.8	138	2.11	3.76	6.4	11.9	108	35.1	11.6	0.016	1.58	alive
82	female	no	no	20	97.7	110	60	70	99.9	non-invasive	11.26	34.7	147.1	139	189	2.09	3.69	19.6	26.9	86	26.8	8.8	0.036	1.24	alive
81	male	no	yes	40	97.34	94	80	149	93	invasive	12.12	34.3	148.6	142.8	76	2.15	4.08	29.9	58.5	123	33	30.2	2.557	1.22	alive
63	male	no	no	26	96.8	86	57	91	99.6	non-invasive	18.18	36.6	75.7	139.4	131	2.13	3.56	35.5	37.9	139	25.2	10.9	0.196	1.1	alive
39	male	no	no	24	96.8	137	38	84	99.3	non-invasive	20.74	40.5	59.8	139.8	162	2.05	2.82	19.3	28	141	25.5	21.4	0	1.35	alive
53	male	no	no	28	96.8	149	91	140	88	non-invasive	32.2	28	115.8	134.7	352	3.46	3.5	11.3	28.1	105	34.6	1.6	0.026	1.26	alive
84	female	no	no	26	96.98	111	72	81	95	invasive	10.22	35.7	38.8	146	169	2.17	3.3	11.1	18.2	112	30.8	23.3	0.007	1.1	alive
85	male	no	no	14	97.7	100	60	107	98	invasive	13.47	43.4	90.1	131.9	236	2.32	3.61	16.3	35.8	129	28.1	13	0.245	1.32	alive
102	male	yes	no	40	96.8	98	75	118	83.3	non-invasive	17.12	35.1	118.1	138.7	284	2.17	4.59	19.4	45.2	134	29.7	8.4	18.178	1.26	dead
51	male	no	no	9	97.7	97	49	150	99.4	non-invasive	15.22	33.1	70.5	136.9	179	2.09	3.48	20.9	30.8	146	25.9	6.2	0.022	1	alive
49	male	no	no	25	97.7	188	107	83	92.1	non-invasive	12.07	47.7	111.1	138.9	129	2.37	2.29	30.2	40.8	131	28.2	17.4	0.007	1.06	alive
76	male	no	no	32	101.84	115	66	108	97	non-invasive	22.94	24.5	124.3	122.7	182	1.75	4.41	11.7	24.3	64	41.1	13.9	2.315	1.64	alive
62	female	no	no	20	97.16	122	62	65	97.4	non-invasive	4.03	38.1	44.6	140.1	111	2.15	3.15	14.1	24.6	100	30.1	14	0.001	1.2	alive
63	male	no	no	35	98.06	178	108	156	98	non-invasive	14.87	32.9	54.8	136.9	340	2.27	3.91	6.8	12.2	138	32.8	9	0.045	1.17	alive
45	male	no	no	15	96.8	96	70	94	99.5	invasive	21.25	38.6	115.2	141.1	172	2.05	3.56	221.1	390.4	165	28.2	24.1	16.109	1.21	alive
78	male	no	no	15	97.7	168	87	64	99	invasive	5.03	36.1	93.8	140	138	2.11	3.65	13.3	15.8	117	26.4	14.1	0.007	1.17	alive
54	male	no	no	18	97.88	114	84	87	99.7	invasive	13.2	47.4	48.2	141.6	167	2.46	3.14	39.9	45	156	25.3	32.8	0.15	1.14	alive
46	male	no	no	34	97.34	127	54	78	97.2	non-invasive	36.28	36.5	2674.4	134.6	216	1.38	7.25	20.1	58.2	59	38.4	1.6	0.059	1.39	alive
57	female	no	no	20	96.8	101	67	99	98.6	non-invasive	11.88	34.6	64.8	140.5	175	2.09	3.37	77.1	115.6	92	19.2	15.8	0.028	1.19	alive
42	male	no	no	20	96.8	133	89	50	99	non-invasive	25.35	40.6	65.6	141	152	2.11	2.92	29.3	29.4	134	27.1	8.4	0	1.16	alive
82	male	yes	yes	41	<96.8	39	21	123	99.5	invasive	14.82	31.4	75.3	144.5	80	1.97	3.56	518.7	314.7	108	64.8	6.8	14.173	1.34	dead
75	male	no	no	14	96.8	130	100	60	99.5	non-invasive	11.98	39	63.1	134.3	204	2.17	3.49	10.4	23.4	127	31.8	10.1	0.008	1.11	alive
65	female	no	no	19	<96.8	171	97	84	99	non-invasive	5.66	41.1	52.3	145	196	2.21	3.31	13.7	20.9	137	31	13.8	0.012	1.06	alive
74	female	yes	no	46	97.34	123	70	141	95.9	non-invasive	6.88	31.6	144.9	148.3	249	2.33	3.13	18.4	26.3	119	25.7	22.4	0.396	1.34	alive
32	male	no	no	16	96.98	167	96	135	89.1	invasive	34.58	37	84.8	138.1	381	2.43	2.28	12.9	22	160	26.5	6.3	0	1.09	alive
70	male	yes	no	15	98.24	116	58	90	96	invasive	14.03	23.8	48.5	128	414	1.92	3.84	57	45.1	84	32.9	70.3	0.009	1.29	alive
86	female	no	no	15	98.06	131	87	85	99	invasive	14.24	34.9	59.3	135.2	196	2.15	3.81	15.4	29.3	131	25.9	15.1	0.049	1.13	alive
84	female	no	no	17	98.24	205	92	82	98	invasive	8.51	34.8	42.3	134.5	166	2.12	3.91	13	16.8	116	25.7	16	0.007	1.16	alive
67	male	no	no	28	97.88	143	89	140	94	non-invasive	26.13	35.5	74.7	134.2	279	2.42	4.01	19.8	30.8	110	31.6	6.4	0.186	1.6	alive
68	male	no	no	19	97.7	172	104	83	99	non-invasive	13.95	41.1	73	139.3	92	2.25	2.81	19.9	19.9	130	22.9	11.4	0.007	1.04	alive
18	female	no	no	16	96.8	109	70	94	99.8	invasive	10.47	32.2	39.1	135.7	157	2.14	2.9	10.8	21.5	105	33.6	14.3	0.023	1.21	alive
37	male	no	no	22	97.7	158	74	105	99.6	invasive	20.72	39.6	73.1	142.3	227	2.18	3.12	53.3	44.9	126	26.8	13.4	0	1.19	alive
79	male	yes	no	25	98.6	145	85	126	98	non-invasive	8.7	32.2	243.5	139.9	296	2.21	4.99	29.3	27.2	118	33.2	12.8	0.035	1.26	alive
87	male	no	yes	15	98.6	160	63	113	99	invasive	11.49	37.9	126.1	135.7	302	2.41	4.82	34	24.7	114	29.2	8	0.043	1.19	alive
55	female	yes	yes	19	97.34	209	102	120	98.8	non-invasive	23.95	43.4	62.7	143.3	161	2.39	2.94	54.9	53.5	129	24.6	10.5	0.195	1.17	alive
79	female	no	no	35	97.34	156	84	109	94.1	non-invasive	15.99	28.8	49.3	139.5	233	2.22	2.88	43	64.4	103	32.1	8.1	0.052	1.25	alive
53	female	no	no	15	97.16	143	86	112	94	invasive	9.93	14.7	76.3	143.9	94	2.21	4.66	24.6	75	96	67.8	37.3	0.189	1.86	alive
70	female	no	no	20	97.7	158	89	77	99.5	non-invasive	12.27	40.5	60.8	138.6	143	2.33	3.02	22.1	30.9	112	23.5	11.1	0	1.1	alive
67	female	no	no	35	<96.8	92	30	140	98.4	non-invasive	54.24	21	182.5	151.7	483	2.23	3.26	150.8	71	64	29.9	4.8	0.136	1.32	alive
54	female	no	no	30	98.78	95	66	110	87	non-invasive	28.68	16.4	112.2	121.6	132	1.81	4.02	53	129.8	146	46.4	15.6	0.198	1.24	alive
80	male	no	no	22	99.5	158	82	132	97	non-invasive	13.24	21.1	49.9	138.7	317	2.2	3.45	11.3	9.9	110	30.9	14.6	0.042	1.44	alive
84	female	no	yes	29	97.16	153	99	118	99.3	non-invasive	20.84	38.4	70.6	138.7	146	2.43	4.7	40.6	116.5	113	55	31.1	46.656	1.26	alive
85	female	no	no	24	97.88	131	81	146	96.7	invasive	6.25	37.7	43.3	140.6	188	2.17	3.41	19.3	46.3	115	33.8	12.5	0.021	1.26	alive
81	female	no	yes	18	96.98	157	95	65	90	non-invasive	19.52	33.4	69.6	136.3	217	2.61	3.19	54.1	74.9	127	33.8	21	21.999	1.06	dead
82	male	no	no	28	96.8	184	120	136	97.5	non-invasive	13.32	39.5	97	142.7	185	2.17	3.49	90.2	141.9	146	33.4	12.9	0.327	1.15	alive
49	female	no	no	15	97.88	95	77	51	99	invasive	21.19	29.8	25.5	150.2	98	1.9	3.6	14.5	40.7	99	30.7	21.8	0	1.24	alive
63	male	no	no	34	97.34	158	83	129	99	non-invasive	17.29	41.4	85.6	138.9	235	2.14	3.54	57.9	99.7	152	26.2	31.9	1.231	1.2	alive
64	male	no	no	18	96.8	133	72	94	98.7	non-invasive	12.2	26.7	54.3	137.2	256	1.98	4.69	30.9	58.8	68	22.2	5.8	0	1.21	alive
108	male	no	yes	22	97.7	177	108	80	97	non-invasive	13.83	25.2	261.4	128.4	133	1.92	3.82	45.4	132.4	91	36.1	5.3	0.458	1.24	alive
56	female	no	no	24	101.3	158	94	82	96	invasive	13.8	46.3	55.9	137.1	137	2.3	3.61	31.6	29.7	125	32.4	15.9	0	1.1	alive
86	female	no	no	23	97.7	155	111	63	99.2	non-invasive	11.88	36.2	43.5	137	90	2.06	2.9	20.8	35.7	94	25.6	11.4	0.002	1.21	alive
59	male	no	no	35	97.7	162	85	135	97.1	non-invasive	15.47	42.7	84.8	142.1	190	2.24	4.24	84.6	41.4	158	30	8.4	0.016	1.07	alive
73	male	yes	yes	18	98.06	127	81	121	96	invasive	9.97	22.7	137.8	136.4	89	1.72	4.86	8.8	14.8	72	29.1	6.3	5.521	1.25	alive
66	male	no	no	12	96.8	49	29	142	98	non-invasive	7.93	27.7	170.9	141.1	225	2.07	2.84	18.1	23.6	94	26	7.2	0.032	1.1	dead
72	female	yes	no	29	98.96	165	83	133	96.5	non-invasive	29.54	22	129.7	133.8	328	2.15	4.59	11	11.6	78	34.2	3.1	0.083	1.24	alive
73	male	no	no	15	96.8	159	81	74	97	invasive	6.92	35	78.1	135.5	308	2.02	2.67	16.3	18	78	26.5	8.8	0.008	1.17	alive
55	male	no	no	20	97.7	211	97	98	97	non-invasive	14.27	29.6	44.4	129.8	377	2.17	4.05	48.4	72.2	110	28.1	11.2	0.009	1.09	alive
83	female	no	no	15	97.34	182	108	88	99	invasive	8.68	26.8	94.2	129.3	80	1.96	3.36	5.4	15.1	64	43.2	10.9	0.012	1.64	alive
77	female	no	no	24	96.8	234	108	131	98.6	non-invasive	16.55	44	81.2	130.7	225	2.33	2.97	58.1	56.8	108	30.1	14.9	0.009	1.06	alive
82	male	no	yes	22	97.7	96	63	79	98.1	non-invasive	7.04	37.2	94.1	137.2	122	2.14	3.4	10.5	18.7	117	31.3	14.3	0.023	1.24	alive
75	female	no	no	26	96.98	135	83	114	96	non-invasive	15.48	26.7	29.4	146	354	2.09	2.89	7.7	15.4	123	28.9	7.4	0.015	1.15	alive
81	female	yes	no	26	96.98	146	52	47	98	non-invasive	10.47	35.3	201.9	131.9	240	2.4	5.02	20.7	43.2	92	28.2	8.3	0.057	1.24	alive
18	male	no	no	16	97.7	133	76	104	97.6	non-invasive	7.12	31.3	55.6	143.4	172	2.28	2.66	8.8	18.3	145	31.1	23.7	0	1.25	alive
72	male	no	no	30	98.6	124	65	115	99	non-invasive	6.83	40.7	73.6	138.4	120	2.22	4.32	23.8	22.2	131	32.9	13.2	0.003	1.16	alive
42	female	no	no	19	97.16	102	55	105	99.5	non-invasive	7.83	40	38.7	142.8	241	2.11	3.25	10.5	14.7	121	26.3	8.5	0	1.16	alive
46	female	no	no	16	98.42	177	87	104	99.9	invasive	12.73	42.1	33.9	142.8	185	2.06	2.19	15.8	30	147	26.7	18.8	0	1.16	alive
106	female	no	no	22	98.06	206	89	92	100	non-invasive	13.62	36.5	38.7	135	242	2.04	3.66	22	29.1	90	29.4	11.9	0.022	1.19	dead
39	male	no	no	12	<96.8	68	32	97	61.3	invasive	15.44	23.1	115.3	157.3	156	1.89	3.61	47.3	81.8	97	200	6.4	0.587	7.17	dead
76	female	yes	yes	16	97.88	149	87	102	100	invasive	10.46	34	68.5	133.9	373	2.22	5.62	4.6	7.9	70	28.6	7.8	0.032	1.16	alive
72	male	no	no	33	97.34	146	95	126	99.5	non-invasive	17.98	40.2	66.1	138.1	229	2.19	3.23	166.1	89.8	144	29.7	18.8	10.038	1.03	alive
38	male	no	no	0	<96.8	0	0	0	77	invasive	18.54	33.3	78.6	135.7	228	2.08	3.83	34.9	68	154	39.1	26.2	0.161	1.46	alive
73	male	no	no	20	98.42	72	40	92	96.7	invasive	19.58	28.9	113	137.3	140	1.76	4.49	17.6	29.6	141	34.5	13	1.766	1.54	alive
70	male	no	no	15	98.06	189	110	97	91	invasive	14.64	31.5	84.8	134.8	146	1.86	3.49	17	15.3	59	22.4	11.9	0.033	1.13	alive
61	male	no	no	24	97.7	133	94	133	98	invasive	22.78	26.3	43.1	132.1	254	1.85	4.13	88	45.8	112	26.6	29.9	0.033	1.22	dead
67	male	yes	no	19	98.06	126	108	137	99	invasive	23	28.6	68.5	126.4	552	2.12	3.94	20.4	18.2	79	30.5	6.9	2.442	1.36	alive
53	male	no	no	20	99.68	224	122	69	94	invasive	26.61	45	94.7	121.5	266	2.04	2.72	34.3	32.5	152	25.2	14.7	0.015	1.18	alive
85	male	no	no	28	97.34	66	20	97	98.2	non-invasive	4.41	26.1	145.6	144.4	66	1.9	5.66	12.2	27.6	123	37.3	24.7	0.077	1.86	alive
65	male	no	no	30	97.7	92	49	110	97.7	non-invasive	1.97	18.1	144.6	134.1	99	1.94	3.79	13.3	19.3	84	45.2	5.9	0.016	1.35	alive
62	male	no	no	40	97.34	181	99	135	89.3	non-invasive	14.32	29.6	74.3	132	334	2.5	3.69	64.1	66.8	122	36.9	21.8	0.006	1.28	alive
78	female	no	no	15	97.7	168	98	83	94.2	non-invasive	14.58	39.9	50.4	137.2	130	2.05	3.78	95.7	75.2	138	26.2	16	0.015	1.08	alive
76	female	no	yes	35	100.22	182	60	90	93	non-invasive	15.88	37.2	155.4	140.5	247	2.22	4.57	12.6	12.5	82	26.6	13.6	0.009	1.18	alive
59	female	no	no	26	97.34	88	59	63	99	invasive	13.01	36.7	73.5	139.8	236	1.84	2.6	17.3	25.5	152	22.2	26.8	0	1.22	dead
49	male	no	no	17	97.34	94	59	85	92	invasive	20.91	38.5	115.5	140.6	235	1.9	2.86	577	595.3	145	32.9	16.2	5.057	1.28	alive
60	female	no	no	12	<96.8	61	34	76	95	invasive	9.54	35	69.1	144.9	209	1.85	2.99	201.7	380	80	72.3	20.8	0.297	1.41	dead
60	male	no	no	15	97.34	179	131	74	96	invasive	14.17	46.6	56.2	139.2	155	2.28	3.59	22.6	25.5	146	26	19.4	0.002	1.12	alive
76	male	yes	no	30	100.4	135	75	92	97	non-invasive	6.25	35.5	126.9	139.2	191	2.24	3.82	18.4	21.6	143	28.5	19.1	0.025	1.13	alive
33	male	no	no	18	96.8	141	97	52	97.2	non-invasive	27.3	45.5	70.9	140.4	280	2.25	3.56	24.2	37.5	153	31.7	15	0	1.25	alive
83	female	no	no	19	97.34	84	51	74	100	non-invasive	6.86	43.3	47.5	141.8	106	2	3.49	15.3	22.1	111	24.6	12.1	0.017	1.06	alive
52	male	no	no	15	97.34	127	85	82	99	invasive	10.66	36.9	62.9	140.3	132	2.16	3.44	22	23.4	120	23.8	14.7	0.008	1.2	alive
114	male	no	no	0	<96.8	0	0	37	98	invasive	9.66	25.6	145.3	144	103	2.06	3.07	122.2	274.4	89	33.2	6	5.502	1.35	alive
79	female	no	no	15	98.06	176	98	79	99	invasive	5.38	37.1	100.2	136.7	264	2.22	4.02	7.4	13.1	114	29.4	13.6	0.016	1.1	alive
75	female	no	no	21	98.6	172	66	97	99.3	non-invasive	4.84	40.2	45.2	144.5	196	2.17	3.76	12.3	13.3	112	27.9	22.2	0.013	1.42	alive
32	male	no	no	12	98.06	105	55	110	97.4	non-invasive	9.61	43.3	87.3	140.4	267	2.15	3.28	82.5	53.9	156	26.2	25.8	0	1.06	alive
66	male	no	no	35	98.24	146	75	126	99	non-invasive	25.99	45.2	37.6	140.8	450	2.23	2.99	51.6	33.9	154	28.3	16	0.02	1.17	alive
79	female	no	no	16	97.34	120	53	60	99.8	invasive	12.4	31.3	46.6	143.3	279	1.91	3.5	17.1	18.2	105	26.6	31.1	0.096	1.33	alive
103	female	no	yes	16	97.7	89	51	120	99	non-invasive	10.15	30.7	102	141.9	204	2.09	4.18	43.7	83.5	105	33.4	27.2	0.201	1.42	alive
83	female	no	yes	23	97.34	134	67	62	100	non-invasive	10.19	32.8	45.2	135.1	81	2.04	3.36	15	20	119	27.6	19.2	0.13	1.41	alive
71	male	yes	no	25	98.42	154	103	125	98	non-invasive	13.84	41.5	61.8	142.3	107	2.65	4.46	19	22.3	133	25.4	8.8	0.009	1.18	alive
46	male	yes	no	14	97.7	100	68	109	99	non-invasive	6.34	33.1	65.3	147.3	75	2.17	2.41	21.4	43.8	132	37.3	16.4	0.032	1.29	alive
75	male	no	no	15	97.7	166	88	85	97.3	non-invasive	19.42	35.8	69.7	141.2	102	1.89	3.63	17.6	26.8	115	24.7	10.4	0	1.2	alive
41	male	no	no	22	97.34	114	59	142	99.5	invasive	30.76	38.5	87.5	140.8	306	1.95	4.66	54.1	23.9	141	25.1	7	0.002	1.13	alive
52	male	no	no	26	98.24	123	79	86	95.6	non-invasive	25.11	28.6	58.7	138.9	212	1.83	4.04	27.4	42.6	147	28.7	11.7	0.094	1.1	alive
58	male	yes	yes	35	98.96	155	88	160	92	non-invasive	13.15	43.1	115.2	141.6	195	2.19	3.32	28.2	31.2	162	26.9	8.8	0.072	1.08	alive
70	male	yes	no	13	97.16	186	102	124	98.8	invasive	16.67	43.1	104	140.4	214	2.37	3.49	41.3	36.1	142	27.3	12.1	0.294	1.16	alive
67	female	no	no	18	97.7	145	69	95	81.4	non-invasive	28.67	40.8	60.5	145.7	169	2.23	2.29	16.1	54.4	94	26.2	8.7	0.019	1.36	alive
75	male	no	no	30	100.58	140	90	150	95	invasive	11.28	35.7	56.4	135.5	180	2.13	5.3	10	43.2	120	39.4	16.6	0.015	1.29	alive
70	male	no	yes	33	97.34	164	117	131	97	non-invasive	10.8	40	90	135.2	205	2.25	4.4	33.4	58.1	168	31.2	15.3	4.182	1.3	alive
65	female	no	no	15	97.34	72	51	103	99	invasive	1.44	29.9	26.7	145	100	1.87	3.93	27.5	36.9	121	26.5	8.8	0.068	1.23	alive
102	female	no	yes	15	96.98	114	60	92	99	invasive	8.28	31.2	33.4	137.9	128	2.45	3.88	8.9	16.3	160	33.2	36.5	0.019	1.2	alive
72	male	yes	no	18	97.7	83	52	92	98.4	non-invasive	8.25	27.7	84.8	136.3	173	1.91	3.6	12.5	17.3	99	30.1	12.1	0.088	1.32	alive
81	female	no	no	15	97.7	175	73	68	99	non-invasive	5.97	27.1	49.2	134	199	1.75	4.41	7.9	14.1	93	27.9	5.4	0.01	1.08	alive
59	female	yes	no	20	97.7	159	84	119	97.5	non-invasive	11.81	38.8	57.1	139.1	155	2.32	2.89	410.5	731.2	117	25.7	12.6	0	1.2	alive
72	male	no	no	15	97.88	141	89	112	98	invasive	20.98	19.7	97.8	137.2	736	1.72	3.88	19.9	20.8	98	37.7	37	0	1.67	alive
56	female	no	no	15	100.04	180	85	94	97	invasive	8.29	28.2	337.3	135.8	324	1.82	6.41	143.8	82.3	91	30.7	27.3	0.035	1.09	alive
52	female	no	no	18	97.16	98	56	86	99	non-invasive	15.74	40.9	50.6	143.7	230	2.26	3.22	19.3	20.8	120	29.2	10	0.634	1.18	alive
42	male	no	no	20	100.94	115	68	116	100	invasive	13.5	29.9	78.2	142.2	77	1.89	3.61	34.4	151.1	72	36.2	15.3	0.021	1.25	alive
88	male	no	no	12	98.96	150	80	156	98	non-invasive	8.46	36.6	91	143.6	48	2.05	3.5	29.1	31.7	86	26.8	13.3	0.085	1.43	alive
55	male	yes	no	16	97.7	158	104	113	99.2	non-invasive	21.6	39.1	40.2	137.1	235	2.14	2.53	21.2	18.8	131	26.1	5.4	0.325	1.21	alive
85	female	yes	yes	15	96.8	90	53	70	98	non-invasive	25.64	19.5	86.1	133.6	697	1.92	3.89	24.9	31.2	73	37.9	5.4	0.024	1.37	alive
61	male	no	no	27	102.2	123	88	145	99.1	non-invasive	2.9	23.3	49.7	138.7	111	1.82	3.42	90.7	303	82	31.5	38.1	0.014	1.32	dead
71	male	no	no	30	98.24	122	93	116	98	non-invasive	10.11	40.2	52.2	140.3	169	2.32	3.88	32.2	28.9	155	30.5	17.2	0	1.21	alive
19	male	no	no	16	96.8	139	108	87	98.4	non-invasive	13.73	39	57	143.5	129	2.17	4.29	62.7	99.2	142	37	19.9	0.007	1.08	alive
71	male	no	yes	30	97.7	114	76	126	99	non-invasive	38.5	28.8	88.5	131.1	15	1.88	3.76	43.6	49.8	77	32.4	42.9	0.179	1.59	alive
31	male	no	no	22	97.7	110	76	97	97.9	non-invasive	26.08	44.4	50.1	139.4	195	2.09	2.92	43.3	57.2	167	26.4	29.8	0	1.27	alive
83	female	no	yes	22	98.24	123	99	104	99	non-invasive	5.66	30.8	66.9	136.8	108	2.03	4.71	17.2	35.2	85	34.5	14.5	1.38	1.28	alive
72	female	yes	no	16	97.88	162	74	92	99	non-invasive	16.27	44.3	47.3	138.7	69	2.21	3.54	23.9	26.6	120	26.3	13.9	0	1.18	alive
63	male	no	no	26	97.7	269	140	89	99	non-invasive	16.18	47.4	93.4	139.3	196	2.31	3.38	23.2	23.2	144	22.7	11.8	0.058	1.07	alive
56	female	yes	no	16	96.8	128	98	117	99.4	non-invasive	23.58	39.2	45.3	149.2	265	4.79	3.68	218	37.7	152	19.2	61.1	0.079	1.14	alive
83	male	yes	no	42	96.98	148	69	139	99	non-invasive	19.35	33.1	263	139.7	1293	2.03	5.66	92.9	684.6	120	114.3	15.3	0.398	2.2	alive
44	female	no	no	19	97.16	112	71	85	100	non-invasive	10.76	36.4	40.3	139.7	113	2	3.92	477.3	593.3	76	26.2	17.8	0	1.2	alive
83	male	no	no	30	97.16	103	66	132	94.5	non-invasive	12.67	29.6	109.9	122.6	186	2.14	4.93	16.8	19.3	98	29	28.6	0.058	1.61	alive
57	male	no	no	27	98.24	146	94	126	84	non-invasive	27.82	30.7	42.1	136.5	571	2.31	4.35	10.1	10.8	117	30.5	7.8	0.008	1.24	alive
69	male	no	no	15	99.5	104	76	80	98	invasive	9.71	42.9	51.3	140.2	60	2.22	3.25	22.6	36.7	98	26.7	36.3	0.053	1.1	alive
84	female	yes	no	27	97.7	146	71	115	97	non-invasive	9.8	30.9	61.8	139.1	266	2.17	4.27	94.5	18.9	116	26.2	19.1	0.021	1.26	alive
100	female	no	no	15	97.88	112	74	109	98	invasive	5.57	24.8	128.7	123.7	182	2.15	5.17	30.9	68.3	58	30.5	8.1	0.045	1.33	alive
54	female	no	no	15	96.8	193	167	174	100	invasive	21.69	35	58.3	140.2	87	1.9	2.63	68.4	90.9	102	55.6	22.3	5.148	1.86	alive
75	male	no	yes	27	99.5	152	97	130	94	non-invasive	10.21	40	120.8	139.8	225	2.43	3.5	17.8	16.9	140	30.3	10.3	0.026	1.15	alive
36	male	no	no	25	98.42	97	63	140	99.7	non-invasive	11.16	39.5	117	135.1	200	2.35	3.6	30.8	134	124	31.3	7.5	9.785	1.46	alive
87	female	no	no	13	98.06	122	70	96	99	invasive	12.86	42.8	53.9	138.7	105	2.47	3.33	18.6	54.8	126	28.4	33.3	0.245	1.27	dead
60	male	no	no	28	97.88	165	81	98	98	non-invasive	25.14	34.6	58.5	144.4	77	2.31	3.26	15.1	50.5	91	29.1	6.2	0.008	1.13	alive
72	male	no	no	35	98.06	141	95	125	99	invasive	8.21	40.6	72.8	139.7	105	2.23	4.21	22.2	34.4	130	31.3	12.9	0.05	1.24	alive
85	male	yes	no	13	98.06	109	60	153	98.8	invasive	14.25	32.4	46.6	134.2	243	2.08	3.74	6.5	18.3	123	28.4	10.3	0.191	1.4	alive
56	male	no	no	19	97.88	90	55	97	99	non-invasive	21.39	42.8	70.6	141.8	163	2.15	3.81	36.5	22.4	151	26	7.5	0.026	1.14	alive
73	female	no	no	20	97.34	116	86	59	98.8	non-invasive	13.65	37.2	50.8	139	124	2.04	3.62	13.7	34.1	98	26.2	12.3	0.011	1.09	alive
44	male	no	no	14	100.76	209	116	82	100	non-invasive	11.93	52.3	59.5	140.8	156	2.14	3.08	45.5	105.4	163	25.9	41.3	0.013	1.07	dead
63	male	no	no	16	97.7	84	50	68	99.3	non-invasive	10.66	31.9	49.8	141.5	65	2.1	4.27	12.7	20.3	86	25.3	16.4	0	1.67	alive
82	female	no	yes	30	97.7	153	91	145	99	invasive	6.73	30.2	35.9	134.5	164	2.05	3.24	41.1	58.8	110	38.1	23.5	0.023	1.32	alive
70	male	no	no	12	97.7	142	61	71	98	non-invasive	25.45	41.2	69	140.3	437	2.16	4.07	15.1	16.9	143	27.5	25.1	0.061	1.15	alive
79	male	yes	no	17	97.7	201	96	65	99	non-invasive	6.07	35.1	67	140.1	159	2.13	2.59	11.9	24.3	104	28.6	11.6	0.016	1.08	alive
68	female	no	no	17	98.24	124	55	91	99	invasive	11.63	26.3	14.6	130.5	65	1.94	3.64	24.9	102.8	79	31.2	3.4	0.007	1.37	alive
49	male	no	no	21	97.34	174	99	116	99.1	non-invasive	9.01	43.9	1330.7	134	149	2.23	5.56	12.4	6.4	118	29	5	0.027	1.12	alive
61	female	no	no	18	97.7	145	82	72	98	non-invasive	16.29	42.7	39.1	131.5	80	2.24	3.47	13.2	24.2	113	27.7	28.7	0.02	1.18	alive
49	male	no	no	17	97.7	80	30	111	90.3	non-invasive	17.27	35.8	104.2	137.3	130	2.16	5.84	30.2	26.9	118	29.2	21.6	0	1.35	alive
85	female	yes	no	12	96.8	72	41	55	93.7	invasive	15.31	33.1	299.8	146.7	94	2.04	5.86	1540.7	2996.2	106	30.9	43.7	0.272	1.88	dead
72	female	no	no	34	96.8	108	65	81	99	non-invasive	37.89	30.3	286.8	131.5	71	1.84	4.51	46.8	61.4	110	43.8	19.7	0.572	1.74	alive
63	male	no	no	40	100.04	156	86	152	98	non-invasive	6.31	38.2	80.3	146.7	80	2.38	4.83	14.4	16.3	138	28.5	9.3	0.087	1.14	alive
68	male	no	yes	12	97.7	83	59	117	97	non-invasive	19.41	37.3	58.3	138.1	251	2.46	3.48	50	71.4	143	29.9	24	4.937	1.22	alive
81	male	no	yes	35	97.34	119	76	130	86.2	non-invasive	6.63	33.4	158.3	125.3	78	2.09	4.01	30.9	82.9	73	46.9	50.6	0.444	1.6	alive
81	male	no	no	30	98.6	144	57	165	99	non-invasive	17.37	36.8	58.3	140.6	155	2.06	3.33	11.7	22.9	138	27	16.8	0.218	1.21	alive
69	female	yes	no	15	97.7	150	74	64	98	invasive	12.85	26.8	38	144.9	270	1.98	3.5	17.6	36.9	100	28.5	11.2	0.001	1.17	alive
44	male	yes	no	30	98.6	141	82	100	96	non-invasive	14.7	28.5	49.1	135.8	167	2.08	3.56	15.6	26.1	145	27.9	14	0	1.02	alive
66	male	no	no	15	97.34	113	77	83	99	invasive	16.69	46.6	81.2	140.5	192	2.49	3.25	23.5	24.2	142	28.5	5.4	0.009	1.1	alive
31	female	no	no	14	<96.8	125	97	44	96.9	non-invasive	14.6	42.8	51.9	137.7	340	2.37	4.15	43.3	58.4	152	30	12.6	1.967	1.18	alive
74	male	no	no	24	97.16	158	69	64	99.5	non-invasive	15.05	40.5	63.6	133.2	154	2.28	3.55	24.9	39.3	101	27	32.1	0.125	1.26	alive
62	male	no	yes	25	98.24	134	55	117	99.1	non-invasive	10.14	35.1	88.3	140.7	251	2.22	3.72	58	223.2	140	24.9	7.7	0.11	1.23	alive
68	male	no	no	36	97.16	110	54	107	74.4	non-invasive	13.64	28	673.7	135.5	191	2.15	3.22	31.7	28.6	108	36.3	31	0.026	1.21	alive
90	female	no	yes	30	97.34	167	68	104	99.2	non-invasive	10.32	33.3	52.8	140.9	241	2.25	3.51	12.8	23.9	140	33.6	16.7	0.04	1.31	alive
60	female	no	no	21	97.7	89	49	95	97.2	non-invasive	3.79	39.5	47.7	140.5	107	2.3	3.49	86.2	46.2	112	36.8	21.6	0.005	1.08	alive
68	male	yes	no	20	97.7	172	100	80	95	non-invasive	8.13	42.9	105.6	136	105	2.41	3.78	18.9	27.1	93	34.8	10.2	6.524	1.1	alive
72	male	no	no	29	97.7	72	48	90	98	invasive	9.31	47.4	71.8	140.1	161	2.14	4.95	23.7	21	173	28.8	16.8	0.135	1.15	alive
49	male	no	no	15	98.06	128	69	66	100	non-invasive	10.71	37.3	55.9	134.8	76	2.15	3.26	53.4	50.7	98	24.7	12.1	0	1.11	alive
56	male	no	no	32	98.42	174	110	105	85.8	non-invasive	15.53	38.7	48.1	135.5	315	2.02	3.24	19.7	24.8	144	28.3	7.1	0.105	1.28	alive
86	male	no	no	16	101.3	71	41	120	99	non-invasive	7.46	37.2	108.3	136	244	2.35	4.05	12	43.3	90	27.5	6.2	0.012	1.3	alive
56	male	no	no	16	97.7	129	72	84	97.5	non-invasive	13.16	40.3	51.5	138.1	127	2.21	3.52	46.8	62.9	153	31.3	15.3	0.01	1.27	alive
68	female	no	no	14	98.24	129	74	132	100	non-invasive	6.92	31.9	53.2	138.2	156	2.02	3.96	85.5	56.5	121	25.9	7	0.168	1.04	alive
67	male	no	no	32	96.8	106	70	118	93.4	non-invasive	29.97	23.7	141.3	146.2	19	3.08	5	213.2	801.1	144	57.5	75.1	0.15	2.4	alive
68	male	no	no	36	98.6	119	81	106	97	non-invasive	19.16	38.2	415.8	132.5	151	2.29	4.16	4765.6	7681.1	139	53.2	113.3	0.964	5.72	alive
70	male	yes	no	19	96.8	84	46	91	99	non-invasive	16.16	28.7	150.9	143.5	81	2	4.43	653.4	2336.9	86	32.3	18.3	0.022	1.51	alive
53	female	no	no	18	96.8	48	35	67	90.8	invasive	31.49	45.9	116.1	145	150	1.86	3.6	351.5	599.8	121	48.2	8	16.415	1.48	alive
86	male	no	yes	19	97.7	107	71	100	97.8	non-invasive	15.58	38.9	52.4	140.3	132	2.37	2.6	20.8	48.3	143	26.3	39.2	0.104	1.27	alive
42	male	no	no	20	<96.8	105	68	87	93.6	non-invasive	22.47	43.1	76.5	141.1	252	2.36	3.09	302.3	539.4	129	28.1	13.6	0.029	1.21	alive
83	female	no	no	19	96.8	186	95	85	97.1	non-invasive	11.25	35	45.4	132.4	168	1.98	2.84	64	117.9	124	26.1	21.2	0.061	1.26	alive
65	male	no	no	18	96.8	92	73	93	98.7	non-invasive	9.91	31.2	67.3	143	99	2.03	4.36	9.9	13	123	27.2	12.6	0	1.17	alive
67	male	no	no	26	97.34	104	59	122	94	non-invasive	6.62	38.5	66.7	140.4	178	2.24	3.67	37.6	27.4	126	35.8	8.3	0.44	1.08	alive
82	female	yes	yes	24	99.32	203	97	132	98	non-invasive	7.87	36.9	41.7	139.7	128	2.09	3.31	39.7	40.8	146	57	7.5	0.016	2.33	alive
71	male	no	no	15	97.16	103	68	66	99.4	non-invasive	17.74	46.7	48.4	129.9	195	2.2	3.02	28	32.6	156	32.6	21.4	0.002	1.32	alive
53	male	no	no	17	98.06	187	95	80	99.4	non-invasive	40.77	49.6	82.3	134.4	213	2.36	3.24	20.2	33.8	153	23.8	17.5	0	1.05	alive
70	female	no	no	41	96.8	122	74	151	96.2	non-invasive	21.13	29	127.4	133.4	116	2.72	4.45	35.7	65.2	143	33.4	21.8	0.689	1.38	alive
75	male	yes	no	30	97.88	162	80	108	98	non-invasive	12.02	34	163.4	140.1	159	2.13	3.6	15.7	18.8	120	43.6	14.7	0.021	1.35	alive
58	female	no	yes	15	96.8	50	33	178	98	invasive	16.99	35.1	83.2	143.8	122	2.12	3.05	30.2	41.2	125	27.3	24.4	0.067	1.62	alive
44	male	no	no	16	<96.8	58	22	65	91.6	non-invasive	6.97	26.5	142	142.8	156	2.41	4.63	241.3	328.5	138	200	8.8	17.368	5.33	dead
63	male	no	no	28	96.8	98	56	122	91.4	non-invasive	10.04	39.3	43.3	144.5	130	2.42	4.29	28.2	33.8	146	28.6	8.5	0.031	1.06	alive
49	female	no	no	29	100.4	177	111	105	99	invasive	14.26	35	54.6	141.1	373	2.17	3.16	76.4	54.5	91	30	6.4	0.024	1.13	alive
77	female	yes	no	20	97.7	179	86	77	99.9	non-invasive	11.07	35.9	81.1	138.2	140	2.11	2.94	20.1	22.3	106	21.4	14.2	0.008	1.13	alive
75	male	no	no	22	97.7	109	55	83	99	non-invasive	3	28.5	61	132.9	58	1.86	3.01	11.6	22.8	46	40	20.8	0.627	1.75	alive
55	male	no	no	27	97.7	123	91	142	96.7	non-invasive	12.62	40	99.6	131.3	151	2.43	4.38	49.3	117.4	164	22.7	20.7	0.009	1.11	alive
88	male	no	no	20	96.8	62	45	89	97	non-invasive	2.34	29.9	91.2	134.3	36	2.17	3.14	264.3	287.9	132	31.4	96.1	0.054	1.58	alive
61	female	no	no	20	97.34	139	74	88	99.6	non-invasive	7.35	40.2	42.4	141.2	179	2.19	3.05	29.1	27.1	121	24.5	14.3	0.003	1.14	alive
33	male	no	no	16	97.16	125	87	120	99.8	invasive	25.57	31.5	53.5	142.3	233	1.92	3.4	33.9	88.4	108	27.9	13.1	21.77	1.27	alive
70	male	yes	no	21	97.34	86	52	114	99	non-invasive	5.91	25.3	91.3	140.5	60	1.86	3.4	92.6	39.8	95	40.1	32.4	0.058	2.34	alive
63	female	yes	no	17	98.24	142	70	78	97.8	non-invasive	13.75	39.5	23.7	137.2	163	2.18	3.54	30.8	40.4	105	27.5	19	0.003	1.24	alive
110	female	no	yes	32	97.7	127	76	126	99	non-invasive	9.59	25.7	284.3	127.9	153	2.38	6.32	9	13.7	80	29.1	5.3	0.492	1.2	alive
68	male	no	no	34	104.18	104	46	141	98.9	non-invasive	5.64	39	97.5	133	180	2.13	3.44	18.2	25.7	140	25.5	5.5	0.305	1.22	alive
85	male	no	yes	18	97.7	94	60	110	97.3	non-invasive	11.63	31.6	86.4	138.2	168	2.15	3.1	7.8	22	102	29.7	17.9	4.69	1.49	dead
72	male	no	no	23	97.34	35	20	192	96	non-invasive	5.74	35.1	99.3	135.3	247	2.32	2.59	21.7	33.5	161	35	39.1	0.045	1.3	alive
82	male	no	no	14	101.12	96	60	130	89.8	non-invasive	10.54	30.4	55.9	139.4	101	2.03	4.17	945.9	2508.3	107	34.3	21.3	1.43	2.02	alive
86	male	no	no	15	97.34	151	94	88	97	non-invasive	5.69	34.5	50.1	137.7	122	2.11	3.66	8.2	14.4	115	29.9	25.4	0.266	1.22	alive
63	male	no	yes	16	96.98	83	51	137	98.7	non-invasive	14.77	36.2	73.5	141.4	140	2.07	3.62	30	49.6	134	24.3	21	0.207	1.31	alive
69	female	no	no	28	96.8	177	87	121	95	non-invasive	5.64	39.3	49.1	139	112	2.24	3.37	13.8	20.1	118	30.5	9.6	0.005	1.12	alive
86	male	no	no	14	96.8	172	87	79	99.3	non-invasive	5.95	25.1	77.9	136.3	67	2.06	3.46	7.5	25.7	81	22.6	9.7	0.005	1.05	alive
82	female	no	no	25	97.7	130	58	88	99.1	non-invasive	18.28	38.6	357.3	141.5	197	2.13	5.35	17.8	31.9	93	35.5	9.7	0.037	1.3	alive
55	female	no	no	15	97.7	84	56	79	99	invasive	4.45	34.7	28.8	139.4	165	2.22	3.01	9.9	21.9	138	34.7	18.9	0	1.08	alive
63	female	no	no	15	100.58	110	88	180	100	invasive	4.75	43.6	488.8	139.1	77	2.17	3.42	31.7	30.3	140	25.9	17.8	0.155	1.08	alive
65	male	no	no	17	97.34	127	84	73	97	non-invasive	10.35	32.6	63.3	135.6	163	2.18	3.66	21.9	16.9	114	27.7	9.4	0.051	1.24	alive
51	male	no	no	18	98.06	206	129	99	97.4	non-invasive	10.41	36.4	47.1	137.5	205	2.18	2.74	25.5	24.5	161	24.7	19.6	0.003	1.21	alive
62	male	no	no	15	97.7	102	62	90	99	non-invasive	5.93	26.9	126.9	142.8	40	2.08	3.76	206.3	324.6	100	41.1	39	1.44	1.64	alive
77	male	no	no	28	97.7	102	53	95	98	non-invasive	22.64	28.9	426.9	129	46	2.01	4.34	42.3	77	57	35.1	14	0.462	1.4	alive
61	male	no	no	16	96.8	246	136	112	99	non-invasive	15.73	42.2	108.7	141	241	2.29	3.36	25.7	24.7	152	28	8.1	0	1.15	alive
67	female	no	no	16	<96.8	61	42	76	99.2	invasive	7.88	33.8	64.1	142.1	140	2.05	3.14	93.2	212.2	109	170.4	11.4	0.664	3.85	dead
77	female	yes	no	17	97.34	160	97	91	99	non-invasive	7.36	45.1	58.5	145	187	2.19	3.56	10.2	14.1	138	24.3	14.6	0.002	1.13	alive
87	female	no	no	14	97.34	160	81	97	92	non-invasive	8.66	37	121.3	139.3	194	1.99	3.32	9.5	33.5	92	30.3	7.6	0.021	1.06	alive
79	female	no	no	28	97.16	127	80	111	95.7	non-invasive	36.97	33.7	77.6	133.2	233	2.13	3.49	51.1	38	106	25.2	15.6	0.051	1.36	dead
47	male	no	no	24	97.88	65	32	61	99.6	non-invasive	18.39	46.9	54.8	141.5	163	2.37	3.81	18.8	35.6	135	25.7	9.1	0	1.19	alive
51	male	no	no	35	98.24	87	54	109	98.6	non-invasive	10.94	31.6	173.5	136.6	198	1.47	5.77	19.9	101.5	155	37.1	20.9	0	1.26	alive
86	male	no	yes	18	97.7	90	63	104	96.8	invasive	7.19	32.6	70.4	140.5	244	2.17	3.96	17.3	43.6	86	34.2	6.6	1.613	1.18	dead
35	female	no	no	18	96.26	137	84	96	99.2	invasive	18.05	33.5	81.9	139.4	147	2.12	3.76	518.7	251	125	27.2	17.2	0.521	1.32	alive
69	female	no	no	24	97.34	122	61	91	99	non-invasive	13.85	35.1	75.2	149	59	1.98	3.98	26.8	39.1	59	30.7	23	0.087	1.32	alive
76	male	no	no	16	97.7	148	82	101	99.5	non-invasive	8.65	40.2	112.7	137.4	60	2.13	2.82	25.6	46.8	131	40.6	17.3	0.006	1.26	alive
69	male	no	no	26	97.34	115	74	108	97	non-invasive	8.68	28.4	46.3	138.1	64	2	3.33	3.9	12	117	40	18.7	0	1.71	alive
79	male	no	no	21	97.16	120	53	71	99.1	non-invasive	10.12	32.3	110	141.3	100	2.16	4	8.2	11.1	79	27.2	14.5	0.011	1.11	alive
79	male	yes	no	21	97.7	156	89	92	96.6	non-invasive	9.36	39.1	64.2	135.5	139	2.19	3.99	13.2	13.1	125	26.6	15.7	0	1.2	alive
55	male	no	no	20	98.24	273	173	145	98.8	invasive	16.96	37.4	86.6	135.2	126	2.04	3.61	17.3	37.1	117	32.2	22.2	0.343	1.24	alive
78	female	yes	yes	13	96.8	48	32	131	100	non-invasive	10.68	17.7	71.3	144.4	148	2.02	5	11.2	175.3	61	55.8	39	0.451	2.46	alive
69	male	no	no	31	98.24	125	87	105	95	non-invasive	10.25	27.2	100	129.1	285	2.34	3.02	54.8	39.9	116	33.4	6.7	0.002	1.27	alive
71	male	no	no	34	96.98	138	84	153	98	non-invasive	27.57	28.9	117	150.7	274	1.72	2.72	5.8	21.9	125	33.6	3	0.042	1.32	alive
85	male	yes	no	19	103.64	167	74	128	99	non-invasive	5.1	32.2	134.7	141	176	2.2	3.39	26.7	65.4	116	23.9	13.1	0.008	1.24	alive
37	male	no	no	28	98.24	106	75	103	99.1	invasive	3.91	40.5	50.3	142.3	148	2.1	3.45	75.1	102.1	157	30.5	6.6	0	1.06	alive
65	male	no	no	20	98.06	99	61	92	99	non-invasive	5.81	39	51.5	139.3	124	2.23	3.9	37.7	55	142	31	13.9	0	1.04	alive
77	male	no	no	20	97.34	178	73	91	99.1	non-invasive	21.19	36.4	52.8	139.8	119	2.11	2.62	10.5	47.7	126	22.4	16.4	0.052	1.07	alive
78	male	no	no	24	97.7	121	76	135	96	non-invasive	9.83	36.6	61.9	136.6	252	2.05	5.26	17.2	15.8	110	26.4	13.4	0.018	1.02	alive
80	male	no	no	16	97.34	131	74	93	99	non-invasive	8.5	39	44.2	138.5	125	2.3	3.58	11.4	13.1	146	31.9	18.8	0	1.17	alive
72	female	no	yes	17	97.34	146	100	98	97.7	non-invasive	29.44	37.1	108.6	140.2	221	2.26	4.29	17.2	22.5	127	63.5	19.5	0.05	7.19	alive
47	male	yes	no	28	97.7	119	91	87	99	invasive	6.31	31.5	83.3	132.8	62	2.08	3.57	30.8	35.3	131	34.2	29.9	0.03	1.3	alive
76	male	no	no	0	<96.8	0	0	30	95	invasive	4.84	39.3	203.8	134.2	145	2.15	3.23	8.3	19.4	89	39	43.1	0.019	1.3	alive
65	male	no	no	20	97.7	67	36	98	98.4	non-invasive	4.93	22.3	364.4	131.2	12	1.74	2.99	23.4	43.2	78	36.9	81.6	0.084	1.24	alive
72	female	no	no	20	102.38	126	65	92	94	non-invasive	12.48	34.3	25.6	124.4	240	2.11	4.34	22.4	25.8	110	32.7	17.7	0.023	1.16	alive
94	female	no	no	15	97.7	237	105	91	99	non-invasive	14.49	38.8	249.7	136.6	48	2.12	3.74	18.8	40.6	81	38.8	11.1	0.016	1.18	alive
70	male	no	no	14	98.24	179	116	119	99.3	invasive	27.1	39.2	78.9	141.8	116	2.22	3.48	45.4	81.6	151	85.1	27.2	0.236	2.5	dead
95	male	no	yes	13	96.8	62	28	75	99	invasive	20.55	32.9	148.6	134.3	88	2.18	3.6	24.7	47.6	95	42	3.9	0.218	1.26	alive
52	male	no	no	20	95.9	223	145	99	99.5	non-invasive	17.61	46.9	81.4	136	254	2.15	3.35	27.9	38.9	175	26.5	22.8	0.424	1.06	alive
66	male	no	no	15	97.34	142	89	94	97	invasive	6.86	20.9	474.2	139.5	114	1.91	3.62	29.4	24.6	105	28.2	26.3	0.038	1.46	alive
76	male	no	no	26	98.24	156	89	88	99	non-invasive	13.59	29	54	149.1	104	1.99	4.31	11.5	15.5	121	33.8	20.9	0.178	1.13	alive
57	male	no	no	36	103.1	134	74	117	98	invasive	12.57	22.9	43.7	123.8	243	1.95	3.81	228.3	131.3	50	38.9	20	0.015	1.52	alive
85	male	no	no	18	97.16	118	52	91	95.2	non-invasive	22.21	26.8	134.2	144.5	432	2.02	4.3	24.3	17.4	48	32.8	9.2	0.163	1.57	alive
55	male	no	no	26	96.98	183	108	111	99	non-invasive	6.51	41.6	69.2	139.1	211	2.24	3.11	15	15.4	156	30.7	8.1	0	1.05	alive
66	male	no	no	16	97.7	101	50	70	98.9	non-invasive	1.8	32.1	84.3	139.6	45	1.99	3.27	10.1	19.1	76	52.2	41.9	0.035	1.48	alive
74	male	yes	yes	15	97.7	142	69	119	96	invasive	26.31	37.6	97.8	136.5	162	2.16	4.76	196.2	135	140	28.8	7.8	1.048	1.17	alive
54	male	no	no	17	97.34	133	97	90	99.4	invasive	12.99	39.7	90.5	137.6	179	2.13	4.18	36.4	75.5	129	29.8	14	1.426	1.18	alive
70	male	no	no	19	97.7	129	63	61	96.7	non-invasive	5.21	33.7	63.1	137.3	85	2.13	3.63	15.9	132.3	86	31.7	9.2	0.27	1.25	alive
105	male	no	no	22	96.8	155	82	104	94.6	non-invasive	12.7	34.4	177.1	135.1	185	2.16	3.65	6.3	25.5	111	34.2	8.1	0.014	1.14	alive
48	female	no	no	30	97.7	107	73	114	98.4	non-invasive	12.82	33.9	44.6	137.5	147	2.13	2.78	47.5	90.1	99	28	8.3	0.016	1.25	alive
81	male	yes	no	16	<96.8	0	0	51	75.5	invasive	11.21	24.5	306	147.6	266	2.09	3.4	19	28.6	82	48.7	7	0.111	1.63	alive
55	male	yes	no	15	97.34	122	80	77	98	invasive	10.45	28	41.6	137.8	129	1.9	3.18	53.9	21.8	122	27	8.9	0.001	1.54	alive
75	male	no	no	14	97.7	183	92	86	99.4	non-invasive	14.84	41.1	99.7	133.3	251	2.2	3.02	32.8	36.3	116	29.4	6.7	0.031	1.12	alive
69	male	yes	no	23	98.42	134	103	138	98	non-invasive	20.51	24.1	107.4	149.2	96	1.94	3.49	116.5	159.4	130	30.2	14.8	0.106	1.29	dead
53	male	no	no	18	98.6	169	94	68	98.5	non-invasive	18.38	29.7	68.6	139.3	302	2.6	3.19	135.7	55.4	157	110.6	62.6	0.022	1.29	alive
46	male	no	no	24	96.8	118	64	80	98.5	non-invasive	13.12	35.2	98.2	137.9	137	2.12	3.18	89.3	128	137	27.7	9.1	0.018	1.17	alive
88	female	no	yes	19	97.52	91	56	89	99	non-invasive	10.24	36.8	149.8	105.5	126	1.93	3.49	27.6	39.8	80	31.3	19.5	0.071	1.28	alive
85	male	no	no	15	<96.8	0	0	0	96	invasive	6.45	37.6	141.3	139.4	164	2.16	4.38	10.1	22.6	128	31.5	10	0.022	1.16	alive
70	female	no	no	16	96.8	73	47	114	96	non-invasive	12.2	36.1	21.5	124.6	169	2.12	3.69	17.5	32.1	118	25.8	17.9	0.031	1.14	alive
72	female	no	no	17	97.7	146	77	61	99.6	non-invasive	19.9	43	73.3	132.8	187	1.97	4.33	883.7	4010.2	103	94.2	109.4	0.769	1.38	alive
87	male	no	no	15	97.88	125	54	103	92	invasive	21.4	40	61.2	141.2	135	2.28	3.75	18.5	17.4	158	29.9	22.5	0	1.23	alive
37	female	no	no	16	96.8	111	77	127	99.8	invasive	20.75	24	74.9	133.5	98	1.75	3.72	74	135.2	57	44.5	14	1.233	1.91	dead
76	female	no	no	18	97.7	186	92	59	100	non-invasive	7.33	36.1	52.7	143.5	114	2.35	4	16.5	27.1	114	27.8	32.7	0.227	1.18	alive
82	male	no	no	15	96.8	146	73	78	96	invasive	11.04	32.3	1292.6	138.8	128	2.14	5.02	23	7.6	94	39.4	4.5	0.03	1.16	alive
66	female	no	no	18	97.7	131	81	97	99.5	non-invasive	22	34.3	49.9	136.5	8	2.13	3.25	20.8	30.5	104	30.4	10.8	0.039	1.32	alive
63	male	no	no	20	97.7	193	101	56	98	non-invasive	19.51	43.3	54.8	140.2	204	2.31	3.41	42.4	33.8	153	24.3	10.7	0.001	1.1	alive
70	female	yes	no	16	97.34	92	69	47	97.8	invasive	20.89	31.1	81.1	143.8	238	2.05	3.5	97.1	292.3	121	40.8	12.1	16.101	1.45	alive
81	female	no	yes	33	<96.8	170	120	177	85.7	non-invasive	16.58	40	104.8	132.3	385	2.17	3.73	32.9	22.9	118	28.4	25.2	0.021	1.33	alive
71	male	no	no	15	98.06	155	100	112	98	invasive	14.67	22.6	51.4	136.4	169	2.15	4.78	98.7	41.9	75	34.2	7.1	2.565	1.25	alive
74	female	no	no	17	97.16	103	56	89	99.6	non-invasive	7.97	27.8	73.8	131.9	81	1.94	3.81	52.5	100.7	107	55.7	17.8	0.017	5.2	alive
75	male	no	yes	18	98.24	180	92	62	96.1	non-invasive	4.16	37.4	85.2	141.4	100	2.06	3.03	20.9	28.8	135	27.6	21.5	0.018	1.06	alive
72	male	no	no	15	97.88	134	81	75	80	invasive	4.67	36.1	60.3	135.1	251	2.48	3.89	11.3	23.8	158	32.7	13	0.008	1.05	alive
108	male	no	yes	20	97.34	153	91	76	27.1	non-invasive	10.06	36.6	117.5	142.8	109	2.27	4.03	19.2	29.7	124	31.7	8.6	0.04	1.13	alive
82	female	no	yes	17	96.8	93	52	68	99	non-invasive	8.07	30.6	67.3	135.8	181	1.91	3.57	16	20	38	31.3	14.2	0.079	1.36	alive
120	male	yes	no	15	96.8	128	51	123	97	invasive	19.51	28.7	206.3	135.2	281	2.12	2.86	9.4	16.6	81	33.3	10.8	0.024	1.24	alive
71	female	no	no	23	97.88	155	96	81	100	non-invasive	12.96	30.2	32.8	132.3	212	2.06	3.91	14.4	19.8	111	30.6	18.1	0.009	1.1	alive
50	female	no	no	26	97.7	103	62	72	95.1	non-invasive	25.53	32.4	57.4	144.1	73	2.03	3.47	28.4	26.1	111	35.1	23.8	0.013	1.44	alive
76	female	no	no	15	97.7	188	119	88	99	invasive	18.12	44.8	36.9	139.1	155	2.26	2.34	16.9	37.2	109	23.1	19.7	0.007	1.12	alive
77	male	yes	no	18	98.42	115	80	88	99.2	non-invasive	16.46	24.8	138.9	138.8	93	2.06	4.37	34.4	19.6	113	25.8	9.6	0.08	1.16	alive
64	male	no	no	14	98.06	189	104	81	95	invasive	8.47	36.7	43.5	137.9	126	2.27	3.23	15.9	51.5	111	27.6	24.6	0.045	1.11	alive
71	female	yes	no	32	100.4	67	37	102	94.1	non-invasive	7.76	27.3	184.4	134.8	143	1.85	4.64	28.7	73.5	98	25.3	20.5	0.025	1.34	alive
72	male	no	no	25	98.6	120	85	108	97	invasive	14.06	33.8	76.2	145.6	241	2.03	2.92	26.7	36.6	119	24.4	8.3	0.02	1.1	alive
54	female	no	no	17	98.24	116	71	74	99.9	non-invasive	1.94	41.4	123.7	138.5	75	2.29	3.81	14005	14269.5	105	28.7	22.8	0.342	1.45	alive
37	female	no	no	45	98.24	109	70	202	63	non-invasive	5.35	36.7	87.1	134	132	2.2	4.6	16.5	19.3	185	30.1	88.7	1.07	1.69	alive
78	female	yes	no	18	97.7	162	82	77	99	non-invasive	14.25	40.7	40.5	136.6	255	2.29	2.7	15.4	21.7	136	21.9	6.5	0.022	1.04	alive
75	male	no	no	16	97.34	130	76	123	95.3	non-invasive	4.77	30.4	54.1	133	65	2.05	3.26	8	46.2	130	34.1	41.2	0.06	1.35	alive
76	male	no	no	16	97.34	118	62	87	97.2	invasive	28.82	18.9	106.8	140.3	474	2.04	4.62	61.7	306.7	101	42.7	11.8	0.03	1.49	alive
71	male	no	no	21	97.16	63	32	74	97.3	non-invasive	15.71	32.9	100.9	141.4	63	1.98	3.18	34.1	49.6	94	28.8	11.9	0.018	1.29	alive
56	male	no	no	17	97.7	127	75	69	98.4	non-invasive	8.63	29.1	70.1	133.9	179	2	3.17	12.8	18.5	87	29.6	8.2	0	1.18	alive
74	female	no	no	18	97.34	187	89	68	99	non-invasive	16.48	43.5	38.2	138.6	166	2.17	3.36	18.9	24.1	121	25.8	6.3	0.153	1.09	alive
72	male	no	no	28	98.06	176	109	120	88.9	non-invasive	16.13	34.9	132.2	143.1	219	1.94	3.1	60	56.2	141	23.1	12.6	1.454	1.13	alive
82	female	yes	no	20	97.34	182	77	92	100	non-invasive	8.11	20.4	777.5	132.3	98	1.39	5.29	18.5	23	52	38.7	2.4	0.212	1.25	alive
38	female	no	no	26	97.7	133	89	138	90.5	non-invasive	42.48	37.3	48.9	143.1	327	2.12	2.61	75.4	73.7	144	29.1	5.7	0.903	1.12	alive
22	male	no	no	14	97.7	185	100	156	99.5	non-invasive	16.67	39.4	55.2	141.8	245	2.43	1.59	79.5	55.8	152	31.1	17.6	0.955	1.22	alive
79	male	no	no	19	97.7	168	88	78	98	non-invasive	7.67	33	72.6	133.1	106	2	3.63	11.6	20.4	113	28.2	13.7	0	1.32	alive
37	male	no	no	30	100.04	120	70	118	99	non-invasive	11.64	37.7	56.6	140.5	154	2.06	3.49	13.5	23.5	118	27.4	10.9	0.007	1.12	alive
78	male	no	no	12	<96.8	0	0	60	100	non-invasive	5.54	19.6	94.9	119	106	1.8	5.89	31.9	82.7	69	47.4	12.3	0.016	1.72	alive
57	female	no	no	20	97.16	135	84	86	100	non-invasive	4.95	37.3	62.4	144	99	2.32	3.03	9.3	21.6	113	30.8	18	0.31	1.12	alive
62	female	no	no	16	97.16	120	72	115	99.5	non-invasive	21.69	44.9	22.9	138.4	148	2.12	3.02	13.5	21	142	20.1	15.8	0	1.09	alive
71	male	no	yes	17	96.98	132	65	70	98	non-invasive	6.92	31.7	70.4	140.9	115	2.27	3.46	16.5	20.7	135	28.8	11.4	0.021	1.15	alive
54	male	no	no	16	97.88	89	44	103	92.3	invasive	17.11	46.8	86.9	136.8	263	2.27	3.3	59.6	42.7	165	31	15	0.076	1.13	alive
63	female	no	no	30	97.34	126	65	73	99	non-invasive	15.04	32	55.9	136.8	136	2.04	3.11	7.2	16.6	77	31.7	6.4	0.003	1.24	alive
85	male	yes	yes	38	97.7	122	63	123	96	non-invasive	15.41	34.9	57.8	148.3	192	2.31	3.64	40	31.5	142	30	12.3	0.078	1.22	alive
56	male	no	no	26	97.7	168	97	96	99.5	non-invasive	6.92	34.5	52.8	139.3	142	2.11	2.34	32	51.7	132	24.8	47.6	0.074	1.17	alive
81	male	no	no	18	98.24	124	79	89	98	non-invasive	12.12	34.3	79	143.3	127	2.26	4.05	17.9	18.7	123	30.6	12.8	0.039	1.17	alive
38	female	no	no	25	102.02	158	86	107	98	invasive	15.03	29.3	37.4	144.9	276	2.02	3.8	32.2	39.6	90	30.6	12.6	0.087	1.22	alive
54	male	no	no	17	96.8	101	71	138	99.6	non-invasive	16.33	24.5	96	130.9	397	2.1	3.14	22.9	17.9	75	33.2	5.3	0.139	1.27	dead
84	male	no	no	35	96.8	104	75	110	79	non-invasive	14.39	34.1	92.4	142.5	322	2.36	4.04	55.7	33.8	148	44.2	18.4	0.311	1.49	alive
82	female	no	no	14	98.06	221	86	58	99	non-invasive	3.44	35.1	559.8	132.2	246	2.4	6.41	35.2	88.9	65	30.5	7.6	0.144	1.15	alive
58	male	yes	no	22	98.78	144	82	92	97.9	non-invasive	10.9	39.1	63	138	87	2.27	3.71	66.7	29.3	113	31.4	26.4	0.021	1.2	alive
63	male	no	no	16	98.24	99	74	99	98.3	invasive	21.98	35.5	56.9	136.8	150	1.89	2.83	39.5	62.1	123	60.9	13.8	0.025	1.79	dead
32	male	no	no	18	97.34	122	77	103	100	non-invasive	14.05	46.8	54	143	219	2.37	3.35	523.2	920	157	29.9	11	0.007	1.12	alive
80	male	no	no	20	98.96	240	104	90	99	non-invasive	16.97	38.5	56.7	131.5	223	2.34	3.09	19.9	29.5	149	30.1	18.6	0.086	1.18	alive
28	male	no	no	20	96.8	114	64	98	98	non-invasive	13.68	41.5	88.9	138.7	302	2.33	3.44	1021.3	1040.1	146	27	20.3	0.007	1.26	alive
70	male	no	no	25	98.42	150	89	123	98	non-invasive	4.26	35.9	72.7	138.3	81	2.13	3.24	46.6	149.4	124	22.8	42.3	0.001	1.17	alive
49	male	no	no	24	97.16	136	87	93	99	non-invasive	9.93	32.7	53.1	139.3	110	2.04	3.34	55.6	91	116	25.2	15.6	0.027	1.15	alive
67	male	no	no	30	98.24	116	77	110	98.7	non-invasive	6.08	27.2	122.9	135	79	2.03	4.24	309.4	331.2	97	32.9	7	0.302	1.34	alive
34	female	no	no	15	97.34	98	52	145	98	invasive	12.64	32.2	235.1	151	58	1.64	2.63	25.2	85.2	102	28.8	19.3	9.188	1.19	alive
62	male	no	no	15	98.24	153	100	80	99	invasive	14.12	27.6	48	128.9	197	2.24	4.34	561.4	672.4	121	32.9	26.8	0.082	1.24	alive
67	female	no	no	16	97.34	143	102	106	99	non-invasive	22.1	42.4	38.2	138.4	158	2.11	3.49	115.9	141.1	113	24.4	8.5	0.017	1.19	alive
18	male	no	no	22	98.24	179	101	145	98	invasive	27.28	54.9	45.1	141.9	199	2.6	3.18	50.8	29.9	174	29.1	13.1	0	1.22	alive
57	male	no	no	15	102.56	144	125	138	99	invasive	8.14	39.2	63.2	141	117	2.2	3.99	20.9	23.9	127	33.6	9.3	0.149	1.08	alive
84	male	no	no	20	96.8	134	85	112	96	non-invasive	12.89	38.3	46.8	138.8	176	2.1	2.74	14.3	23.8	85	26.9	26.5	0.017	1.33	alive
83	male	no	no	25	97.7	173	89	129	90	non-invasive	8.65	26	97.5	121.1	287	2.03	4.04	22.1	28.6	114	36.3	4.7	0.02	1.24	alive
56	male	no	no	28	96.8	124	83	86	99	non-invasive	6.73	25.6	89.4	137.9	152	1.95	3.86	24.3	35.7	144	27.2	13.8	0.072	1.15	dead
56	male	no	no	21	97.52	209	110	102	99	non-invasive	17.02	39.6	43.8	137.8	160	2.01	3.41	29.3	53	158	21.3	16.1	0.012	1.06	alive
63	male	no	no	32	97.16	178	113	152	92	non-invasive	16.21	33	57.9	142.1	241	2.1	4.76	22.8	30.7	137	27	6.8	0.145	1.06	alive
78	female	no	no	29	97.7	141	89	109	98	non-invasive	4.06	37.2	52.7	134.1	129	2.33	4.32	9.1	33.4	97	26.9	11.1	0.003	1.13	alive
113	female	no	yes	20	97.7	126	81	137	100	non-invasive	14.37	22.3	51.8	133.6	209	1.94	2.5	10.5	28.6	125	32.4	12	0.024	1.35	alive
59	female	no	no	20	97.88	206	113	73	99	non-invasive	6.95	42.5	26.9	133.3	137	2.19	2.88	113.6	58.8	139	25.2	16.3	0	1.1	alive
67	male	no	no	15	97.34	190	108	85	98	non-invasive	9.11	35	54.2	134.4	112	1.9	3.21	21.1	44.7	149	23.7	15	0.002	1.13	alive
70	male	no	no	21	97.7	153	129	90	99	non-invasive	12.06	34.9	78.8	136.8	176	2.22	4.01	67.8	47.6	137	29.9	14.7	0.07	1.3	alive
87	male	yes	no	18	97.7	123	53	62	92	non-invasive	8.37	30.1	258.4	139.4	174	2.33	4.77	9.3	17.8	51	40.2	7.4	0.109	1.29	alive
77	male	no	no	12	97.88	59	45	62	93	invasive	8.52	32.7	105.3	141.3	127	2.06	5.31	24.3	25.6	97	52.4	6.5	3.808	1.32	alive
53	male	no	no	20	97.7	114	83	109	97	non-invasive	7.84	38.6	88.8	134.2	64	2.17	3.1	46.6	70.4	126	26.4	9.5	0.018	1.24	alive
116	male	no	yes	37	97.16	160	118	165	99	non-invasive	24.97	41.4	79.2	140.5	225	2.1	3.25	137.5	189.7	137	23.1	8.7	1.934	1.06	alive
78	male	no	no	16	96.8	156	112	79	97	invasive	10.51	38.4	50	140.7	103	2.15	3.26	19.3	33	120	24.5	9.5	0.173	1.24	alive
88	female	no	no	21	97.7	135	103	126	97	non-invasive	44.5	29	170.6	141.1	362	1.99	4.87	24.3	77	46	30.1	10.6	0.22	1.41	alive
71	male	yes	no	30	97.7	162	99	127	99	non-invasive	10.54	43.3	90.2	137.5	141	2.37	7.16	8.8	12.7	127	25.3	5.8	0.008	1.05	alive
51	male	no	no	23	98.06	232	130	64	99	non-invasive	13.35	44.5	70.2	136.2	133	2.27	2.5	38.7	39	154	25.9	12	0.078	1.04	alive
59	female	no	no	39	97.34	146	73	127	99	non-invasive	12.66	17.3	32.9	135	98	1.82	3.37	13.5	75.3	96	44.4	8.8	0.007	1.39	alive
66	female	no	no	31	97.34	109	75	106	99.1	non-invasive	17.1	40.8	114	146.2	123	2.22	2.89	68.8	190.8	155	43.1	9.7	23.917	1.76	alive
62	female	no	no	20	96.98	169	85	47	96.1	non-invasive	18.83	40	57.3	139.7	224	2.08	3.09	38.5	33.2	133	22.4	8	0.009	1.25	alive
39	male	no	no	17	97.16	88	56	104	95	non-invasive	16.86	35.7	62.7	135.3	169	2.07	4.22	96.2	117.6	115	20.6	16.9	0.001	1.12	alive
69	female	yes	no	19	98.24	105	66	108	99	invasive	3.92	28.1	50.2	144.8	80	1.88	4.6	17.5	34.1	124	25.8	14	0.028	1.44	alive
70	male	no	yes	15	97.16	123	79	109	93	invasive	9.4	21.5	115.6	140.3	82	1.92	3.23	48.5	67.7	113	30.6	71.1	0.115	1.27	alive
57	male	yes	no	0	97.16	91	63	80	97	non-invasive	17.19	38	48.8	139.8	94	2	2.62	40.6	69.6	127	51.8	18.4	0.082	1.73	dead
72	female	yes	no	16	97.52	158	68	168	84	non-invasive	12.53	36.4	67.5	133.9	124	2.06	3.92	22	23	123	28.3	7.9	0.843	1.24	alive
81	female	no	no	30	97.7	107	77	86	98	non-invasive	11.69	27	71.7	136.2	219	1.86	2.7	6.6	6.8	91	30	9.2	0.006	1.15	alive
45	male	no	no	26	<96.8	81	63	80	100	non-invasive	13.36	42.3	89.3	139	98	2.24	4.64	92.4	118.6	132	27.9	8.3	0.29	1.14	alive
73	female	yes	no	22	97.34	184	82	98	90.2	non-invasive	21.55	37.8	29.8	135.1	363	2.32	2.35	10.6	13.3	109	24.1	10.7	0.014	1.18	alive
84	female	no	no	28	98.06	152	102	102	98	non-invasive	4.62	39.7	40.7	143.8	141	2.22	2.59	151.6	149.3	115	32	11.5	0.055	1.13	alive
23	male	no	no	22	98.24	90	54	132	99	non-invasive	12.96	34.8	151.1	137.2	222	1.94	3.41	1102.5	1353.6	125	36.5	27.9	2.175	1.48	alive
36	female	no	no	16	96.8	120	67	64	97.4	non-invasive	19.99	43.8	32.3	137.6	176	2.25	2.77	27.8	50.2	121	23.4	21.4	0.027	1.15	alive
52	male	no	no	33	98.42	156	118	128	98	invasive	5.18	28	222.4	139.6	21	1.82	3.81	190.9	160	141	33.2	48.5	0.372	1.34	alive
83	female	no	no	15	97.88	145	79	87	99	invasive	17.72	21.9	77.3	139.7	53	1.95	3.62	8.7	20.9	82	73.2	23	0.054	1.85	alive
68	male	no	no	19	97.88	87	51	80	95	non-invasive	18.56	30.3	68.9	141.5	186	2.02	3.38	26.5	29.1	110	24.4	5.2	0	1.22	dead
78	female	yes	yes	34	97.7	159	93	123	97	non-invasive	15.05	39	67.5	132.5	227	2.24	3.52	37.2	74.3	123	23.4	8	0.279	1.06	alive
98	female	no	no	19	96.8	134	72	97	100	non-invasive	14.97	30.8	162.8	142.1	208	2.12	4.44	7.8	15.2	41	23.1	5.6	0.079	1.21	alive
77	male	no	no	16	97.34	200	105	103	94	invasive	7.29	41.7	78.1	137.2	97	2.38	3.44	18.4	31.7	138	26	25.2	0.111	1.22	alive
51	female	yes	no	18	97.16	210	112	140	100	invasive	20.05	36.7	176	137.9	163	2.11	3.46	18.1	34	106	31	14.8	0.008	1.07	alive
63	male	no	no	15	97.7	144	86	77	98	invasive	8.32	32.6	54.6	138.8	133	2.35	4.89	12.3	16.3	122	26.1	11.2	0.008	1.06	alive
46	male	no	no	16	97.88	122	83	71	89.4	non-invasive	5.55	46.1	49.5	140.8	169	2.19	3.44	41.9	20.6	149	29.7	13.1	0	1.14	alive
79	male	yes	no	15	100.58	90	60	88	99	invasive	10.85	39.2	482.6	141.6	128	2.11	3.76	19.9	11.7	136	31.8	12.9	1.777	1.13	alive
28	male	no	no	31	98.06	116	75	143	99.3	non-invasive	21.94	45.3	80.7	139	210	2.44	2.95	115.9	132.2	137	25.4	10.7	0	1.27	alive
81	female	no	no	26	98.06	134	78	71	97.6	non-invasive	44.27	40	75.3	138.4	267	2.23	3.27	11.6	55.8	177	29	9.7	0.015	1.17	alive
76	male	no	yes	10	<96.8	0	0	0	13	invasive	5.53	36.5	155.6	143.5	68	2.13	5.18	36.6	61	108	33.1	15.5	0.11	1.47	alive
46	male	no	no	27	97.16	138	106	72	98	non-invasive	19.3	50.1	55.6	135	161	2.48	3.27	23.6	31.3	137	26.5	11.3	0	1.08	alive
66	male	no	no	15	97.7	152	94	64	97	invasive	12.97	33.7	58.8	137.5	199	2.54	4.42	28.3	20	149	29.4	13.6	0.004	1.06	alive
79	male	no	no	16	<96.8	120	61	117	90.9	invasive	28.6	23.8	76.9	137.1	332	2.04	2.38	16.7	29.3	93	32.4	8.1	0.026	1.38	alive
62	male	no	no	16	97.34	149	92	75	99.5	invasive	14.92	35.2	53.7	137.5	182	2.08	3.69	16.9	35.3	108	23.6	12.1	0	1.05	alive
73	male	no	no	22	98.06	165	65	150	97	invasive	6.8	32.8	80.1	130.5	130	2.11	3.5	34.9	37	124	23.1	18.5	0.03	1.13	alive
71	female	no	no	26	98.24	142	92	114	99	non-invasive	4.15	33.9	287.8	136	67	2.16	5.16	6.2	25.9	101	32.8	7	0.051	1.06	alive
66	female	no	no	12	97.16	151	68	158	98	non-invasive	11.18	19.9	19.5	140	54	1.53	3.49	5.4	13.2	36	31.9	17	0	1.66	alive
32	male	no	no	19	97.7	171	106	100	98	non-invasive	4.63	30.8	748.5	136.2	96	2	3.36	6.1	6	71	33.1	3.5	0.045	1.15	alive
81	female	no	no	15	<96.8	63	40	120	98.9	invasive	28.23	34.4	90.6	140	140	2.24	2.44	43.9	104.8	106	36.6	9.3	0.108	1.27	alive
67	male	no	no	24	97.16	179	86	60	98	non-invasive	7.24	35.2	55	139.8	65	2.07	3.5	41.9	98.2	99	30.4	14.3	0.022	1.2	alive
45	male	no	no	28	98.6	119	87	114	98	invasive	15.3	27.2	85.1	149.5	60	1.79	3.62	34.6	92	87	32.8	8.8	0.387	1.68	alive
87	male	no	yes	17	99.68	96	64	105	99	non-invasive	8.01	44.6	79.2	136.4	152	2.27	3.22	18.2	44.6	105	27.7	26.9	0.06	1.11	alive
27	male	no	no	40	<96.8	90	58	121	95	non-invasive	8.34	19.8	56.8	134.3	139	1.5	2.72	28	70.1	120	38.7	10.7	0.007	1.33	dead
86	female	no	no	25	97.7	119	59	130	98	non-invasive	5.79	34.2	75.6	137.3	242	2.45	3.79	12.5	14.9	85	40.2	8.6	0.03	1.79	alive
78	male	no	no	21	97.34	163	110	98	99	non-invasive	9.71	34.1	43.5	133.7	264	2.04	3.25	19.3	28.1	114	31.4	23.6	0.026	1.08	alive
61	male	no	no	19	96.8	188	87	62	98.9	invasive	16.33	42.8	71.1	140.2	185	2.18	2.84	19.3	25.4	161	26.2	11.5	0.003	1.06	alive
83	female	no	no	26	97.16	169	98	102	99.6	non-invasive	8.55	44.6	50.5	134.6	149	2.5	3.68	15.2	26.8	138	23.8	19.3	0.017	1.06	alive
56	male	no	no	24	97.34	113	87	129	99	invasive	6.06	25.5	31.5	133.1	185	2.23	4.23	11.8	20.2	99	38.7	6.6	0	1.23	alive
40	female	no	no	19	97.88	171	103	82	94	invasive	15.73	28.9	68.6	140.9	54	1.95	3.67	115.5	141.5	90	28.6	32.8	0.041	0.99	alive
56	male	no	no	18	97.7	167	98	105	97.6	non-invasive	20.73	40.1	64	127.7	423	2.42	4.14	28.8	25.3	110	32.3	5.9	0.052	1.31	alive
54	female	no	no	23	97.7	127	102	154	98.8	non-invasive	38.75	28.9	36.9	143.9	531	1.96	2.8	23	26.9	116	23.2	4.1	0.186	1.11	alive
53	male	no	no	16	98.42	197	118	88	98	invasive	24.53	28.4	59.6	143.2	124	1.85	3.13	13.9	8.9	101	26	19.2	0.032	1.25	alive
66	female	no	no	16	<96.8	160	77	47	95.3	invasive	31.31	38.1	51.8	137.9	231	2.1	3.76	41.8	72.6	114	28.7	16.9	0.041	1.04	alive
68	male	no	no	22	97.7	165	58	61	99	non-invasive	13.35	38.5	57.4	136.7	282	2.13	4.08	20.1	39.5	134	26.3	16.1	0.509	1.01	alive
72	female	no	no	18	96.8	126	73	92	97	non-invasive	32.9	22.3	308.8	138.3	10	1.92	2.97	87.4	113.3	109	26.7	188.1	0.068	1.15	alive
70	female	yes	no	16	97.34	192	86	79	96	non-invasive	11.52	41.6	56.7	133	206	2.33	4.05	19.4	23.8	128	23.8	20.3	0	1.08	alive
61	male	no	no	20	97.7	173	97	82	97.9	non-invasive	15.09	39.8	48.6	136.5	248	2.2	3.38	47.6	32.2	133	28.3	9.5	0	1.01	alive
71	female	no	no	28	97.7	118	72	103	99.2	non-invasive	17.58	38.9	66.5	139.1	224	2.38	3.53	22.1	37.8	118	26.4	9.3	0	1.1	alive
77	female	no	no	22	97.16	203	89	85	93.4	non-invasive	13.02	41.5	44.7	138.5	102	2.23	2.86	11.8	20.1	106	26.7	12.9	0.012	1.09	alive
85	male	no	no	23	99.14	127	64	100	97	non-invasive	4.44	32.9	86.5	136.5	108	2.29	4.35	8.7	22.2	97	31	24.4	0.016	1.27	alive
64	male	no	no	27	96.8	200	117	128	99	invasive	15.55	44.6	49.1	140.8	102	2.31	2.95	33.9	54	138	27.7	27.6	0.016	1.1	alive
55	male	no	no	26	96.8	140	91	130	98	non-invasive	20.91	42.2	44.5	131.7	286	2.26	3.85	10.1	19.7	176	26.8	14.5	0	1.1	alive
70	male	no	no	23	97.34	121	77	100	86.2	non-invasive	11.56	38.9	71.2	139.4	187	2.21	4.13	48.9	481.5	150	27	18.2	50	1.09	alive
83	female	no	no	15	97.7	85	38	55	95	non-invasive	4.7	24.1	39.4	125.6	187	2.06	4.19	25.1	44.3	80	30	8.9	0.029	1.1	alive
80	male	no	yes	30	97.7	143	79	134	99	non-invasive	15.42	32.1	117.7	140.3	135	2.19	5	15.7	42.4	97	30	9.9	4.936	1.37	alive
52	female	no	no	16	97.7	240	106	49	99.7	non-invasive	20.39	49	58.7	137.7	88	2.46	2.51	28.9	34.3	148	22	19.8	0	1.08	alive
83	female	no	yes	23	98.06	119	72	108	98	non-invasive	5.08	37.2	77.8	117.9	139	2.29	4.37	14.4	27.5	114	26.7	26.4	0.059	1.12	alive
60	male	no	no	8	96.8	129	78	83	94.4	invasive	16.37	44.8	198.1	145.5	173	2.42	4.89	1401.8	1674	170	49.8	11.5	0.891	1.5	alive
79	male	no	no	15	96.8	76	54	149	99	invasive	19.36	30.1	139.5	145.8	186	2.11	3.28	103.4	137.2	110	39.7	7.6	0.094	1.32	dead
48	female	no	no	55	98.24	116	86	125	95	non-invasive	0.52	28.8	44.2	139.6	42	1.97	3.6	29.2	36.9	72	22.5	11.3	0	1.26	alive
36	female	no	no	14	<96.8	0	0	102	92.9	invasive	22.09	12.9	73.8	154.7	104	1.74	4.11	887.2	849	166	200	7.8	38.519	6.44	alive
78	female	no	no	15	98.06	163	108	92	98	non-invasive	6.61	41.9	55.7	138.6	146	2.19	3.74	17	27.1	125	27.5	28.5	0.024	1.22	alive
85	male	no	no	19	98.24	110	56	75	97.4	non-invasive	24.32	29.8	115.9	136.2	212	1.97	3.81	15.2	44.4	47	30.1	13.9	0.015	1.26	alive
76	male	no	no	15	98.24	93	54	84	98	non-invasive	6.25	38.6	63.1	139.5	276	2.14	4.33	7.5	18.9	116	37.1	30.3	3.453	1.36	dead
107	female	no	no	16	96.8	152	91	118	99.7	invasive	20.86	41.8	99	135.6	283	2.13	3.64	48.7	73.4	131	23.4	12.5	0.056	1.08	alive
34	female	no	no	35	97.7	145	110	124	98	non-invasive	27.76	43.7	70.7	137.1	402	2.15	2.96	84.9	72.1	161	27.4	19.2	1.199	1.17	alive
82	male	no	no	22	97.16	183	87	69	98.2	invasive	11.17	40	71.8	139.7	128	2.3	3.62	40.4	43.7	112	27.7	13.2	0.016	1.18	alive
56	male	no	no	19	97.7	112	70	78	99.7	non-invasive	10.3	35.2	110.7	148.8	195	2.15	3.72	14.3	59.4	115	20.8	15.9	0.019	1.12	alive
73	female	no	no	15	97.7	172	96	96	94	invasive	9.57	27.3	35	138.9	164	1.99	3.03	33.6	62.3	106	31.5	12.9	0.015	1.13	alive
80	female	no	no	18	97.34	185	98	43	99.7	non-invasive	19.38	36.7	46.6	140.4	179	2	3	9.1	14.7	126	23.8	8.7	0.011	1.09	alive
78	female	yes	no	19	98.06	177	97	101	99	non-invasive	15.04	45.2	69.4	135.3	168	2.34	3.99	14.7	15.4	124	26.8	10.2	0	1.12	alive
76	female	no	no	26	96.8	121	77	76	95	non-invasive	14.11	35.3	47.1	137.7	153	2.05	3.56	33.9	65.1	96	31	12.8	0.026	1.29	alive
50	male	no	no	18	101.3	89	56	98	98.7	invasive	2.78	28.8	75.4	137.4	26	1.96	2.98	192	187.7	87	43.1	40.9	0.217	1.59	alive
66	female	no	no	22	96.8	147	99	95	97.1	non-invasive	13.52	33.9	173.2	134	141	3.67	2.37	54.7	117.6	157	23.2	23.8	0.606	1.16	alive
78	male	no	no	32	<96.8	96	62	106	91	non-invasive	1.16	34.8	220.6	133.7	144	2.41	4.27	17.9	31.8	113	31.3	32.5	0.021	1.26	alive
58	male	no	no	27	98.06	172	140	93	99	non-invasive	7.73	42	59.7	140.5	183	2.11	4.62	18.1	70.3	121	21.6	10.2	0.011	1.08	alive
69	female	no	no	17	98.24	182	111	71	98	non-invasive	11.6	45.7	71.9	141.4	151	2.4	3.3	20.9	35.6	114	27.3	10.8	0	1.02	alive
49	male	no	no	20	97.7	144	111	73	98	non-invasive	10.48	43.6	52.3	135.2	152	2.56	2.72	60.7	67.2	140	24.5	10.1	0.015	1.07	alive
67	male	yes	no	24	98.06	190	107	100	97.1	non-invasive	12.17	44.9	74.4	140	125	2.43	3.23	36.1	25.4	158	26.5	16.1	0.004	1.13	alive
79	male	no	no	18	96.8	197	104	96	97.9	invasive	25.13	48.5	97	133.9	215	2.32	3.43	32.4	42.7	142	26.8	7.5	0.033	1.15	alive
57	male	no	no	16	97.16	87	53	121	97.5	non-invasive	9.46	36.1	120.2	132.9	95	2.36	3.3	19.9	28.2	120	23.5	7.7	0.426	1.08	alive
51	male	no	no	15	98.24	80	45	64	98	non-invasive	5.27	42.9	53.4	142.5	223	2.63	3.51	15.3	20.9	118	31.3	13	0	1.09	alive
70	female	no	no	15	97.34	116	78	77	87	invasive	22.51	35	69.7	136	323	1.95	3.01	13.9	19.5	98	24.1	9.9	0.007	1.07	alive
67	male	no	no	41	98.6	118	69	95	95	non-invasive	7.84	20.6	71.4	137.2	233	1.73	4.36	17.1	31.3	116	31.6	8.6	0.036	1.26	alive
56	female	no	no	20	96.8	169	96	104	99.9	non-invasive	10.37	48.5	41.1	136.6	89	2.24	2.94	24.9	24.5	125	28.7	22.2	0	1.09	alive
52	male	no	no	16	97.7	235	129	63	98.8	invasive	12.65	47.7	56	136.6	160	2.3	3.38	25.7	31.1	144	25.6	22.3	0.049	1.13	dead
55	male	no	no	12	98.06	144	96	125	99	non-invasive	12.32	38.8	111.8	142.7	271	2.33	2.75	12.8	37.7	134	29.6	14.5	0.043	1.17	alive
37	male	no	no	15	96.8	48	15	87	92	invasive	43.96	43.1	147.7	153.3	185	2.47	4	195.5	295.9	187	33.6	11.2	3.013	1.22	alive
99	female	no	yes	30	97.34	126	105	90	95	non-invasive	8.28	35.6	59.1	143.7	144	2.36	3.36	16.4	72.7	108	29.3	20.8	13.829	1.13	alive
63	female	no	no	23	97.16	91	60	82	98.9	non-invasive	15.88	33.7	104.3	135.8	145	2.21	3.46	45.4	68.7	90	27.9	11.9	0.025	1.11	alive
84	female	no	no	13	96.8	150	76	46	91	non-invasive	5.21	30.1	202	145.1	102	2.19	3.08	11.4	18.3	70	29.6	7.1	0.01	1.13	alive
62	female	no	no	14	96.8	190	100	71	99.1	non-invasive	11.3	40.2	47.4	139.7	136	2.18	3.1	18.5	26.8	119	24.4	16.1	0.023	1.04	alive
78	female	no	no	10	97.7	216	154	107	100	non-invasive	9.09	36.4	76.4	135.3	142	2.21	3.34	10.6	24.5	99	30.3	12.3	0.025	1.15	alive
82	male	no	no	15	97.34	62	41	95	99	non-invasive	17.25	34.7	97.1	139.9	158	2.04	3.08	19.6	26.8	135	25.5	9.2	0.67	1.24	alive
81	female	no	no	13	97.16	150	81	108	99.9	non-invasive	5.44	36	72.6	139.3	162	2.2	3.88	12.8	25.3	120	30.1	5.1	0.011	1.12	alive
63	male	no	no	26	98.06	154	114	113	97	non-invasive	7.54	44.8	64.9	141.8	272	2.28	3.11	24.3	18.8	155	22.8	18.2	0.004	1.08	alive
81	female	yes	yes	18	97.16	98	53	79	98.2	non-invasive	14.14	32.2	46.8	140.4	116	2.11	3.03	24.5	30.3	90	34.3	25.8	0.026	1.27	alive
76	male	no	no	16	96.8	172	90	81	99.6	invasive	14.11	38.5	62.1	129.2	119	2.23	3.97	11.6	31.7	116	31.9	21.3	0.994	1.15	dead
45	male	no	no	16	98.24	145	92	118	98	non-invasive	12.72	40	51.6	140.5	102	2.14	3.61	27.5	40.3	120	28.4	13.8	0.02	1.09	alive
53	male	no	no	20	97.34	138	69	48	100	non-invasive	14.27	39.9	41.8	137.4	145	2.15	3.17	16.8	30.4	130	27.6	13.4	0	1.23	alive
60	male	no	no	18	96.98	155	121	130	98	non-invasive	5.63	29.5	69.8	139.7	178	2.12	3.41	8.9	17.9	117	31	4.7	0.019	1.06	alive
76	female	no	yes	16	97.7	176	132	76	99.9	non-invasive	10.12	48.3	55.5	140.3	191	2.57	3.55	15.9	27	127	27.8	17.8	0.019	1.09	alive
76	female	no	no	15	97.16	139	96	106	98	non-invasive	10.17	33	53.1	137	133	2.47	3.92	9.6	15.1	122	34.2	34.4	0.003	1.21	alive
77	male	yes	no	17	96.8	206	109	65	99	non-invasive	10.9	36.4	85.3	139	105	2.29	3.64	35.6	26.2	154	32.9	27.1	0.05	1.22	alive
56	female	no	no	15	97.7	150	92	70	98	invasive	16.84	34.8	49.5	139.9	106	2.04	3.61	36.6	29.7	120	31.4	22.7	0.007	1.16	alive
114	male	yes	yes	25	97.34	84	45	88	98	non-invasive	6.8	26.1	57.7	143.7	194	2.34	4.39	13.5	43.4	109	31.2	9.5	0.034	1.31	alive
69	male	no	yes	30	98.6	118	73	125	98	non-invasive	7.37	33.6	48.2	137.6	295	2.36	3.7	10.3	8.7	122	35.8	15.6	0.001	1.35	alive
74	male	no	no	28	97.88	158	109	93	99	non-invasive	14.7	35.3	91	141	181	2.24	3.03	8.7	20.7	114	30	35.3	0.483	1.18	alive
51	male	yes	no	16	96.8	185	104	73	98.2	non-invasive	15.93	44.1	51.9	132.3	178	2.27	3.21	14.5	12.6	157	26.1	9.8	0.001	1.03	alive
70	male	no	no	18	96.8	244	157	55	98.8	non-invasive	12.84	44.6	49.5	133.3	120	2.25	3.26	21.7	32	131	25.8	15.3	0.009	1.17	alive
119	male	no	no	16	96.8	208	91	111	99.1	invasive	27.58	41.6	113.5	137.2	949	2.3	3.06	35.1	43.2	153	32.1	28.6	0.077	1.38	alive
77	female	no	yes	15	96.98	112	68	105	99	invasive	13.44	10.2	99.8	148.1	82	1.23	2.64	167.8	293.4	95	180	2.9	0.003	2.69	alive
73	male	no	no	15	96.8	70	45	150	100	invasive	14.07	39	129.1	144.6	209	2.16	3.81	38.7	55.6	141	29.1	8.9	0.763	1.19	alive
63	male	yes	no	15	98.24	201	108	145	98	invasive	10.15	30.4	48.1	133.3	228	2.29	3.79	16.7	13.7	116	38.5	10.6	0.002	1.27	alive
75	male	no	yes	15	96.8	114	78	87	98	non-invasive	6.79	32.8	76.5	138	164	2.33	4.35	19.7	25.4	139	29.5	15.9	0.082	1.17	alive
84	female	yes	yes	15	97.7	124	67	61	99	invasive	4.9	37.2	68.9	141	99	2.02	4.05	30	33.9	98	25.1	24.6	0.007	1.39	alive
66	female	no	no	23	97.7	119	99	69	100	invasive	21.14	42.5	60.9	142.5	155	2.32	2.53	15.9	29.5	132	24.5	13.6	0.01	1.12	alive
70	male	no	no	15	97.34	95	67	78	99	invasive	7.08	22.3	59.3	136.2	107	2.02	4.12	8.4	19.7	94	33.9	19	0	1.23	alive
53	female	no	no	20	97.34	151	77	96	100	non-invasive	18.93	39.2	59.7	130	139	2.19	2.72	45.7	62.3	125	30.5	23.6	0.006	1.38	alive
77	female	yes	no	22	<96.8	129	63	73	98	non-invasive	11.41	31.6	44.7	127.6	356	2.49	3.15	47.3	33.8	110	30.1	17	0.01	1.3	alive
73	male	yes	no	30	98.42	126	106	108	98.6	non-invasive	13.09	31.7	84.9	121.6	218	2.44	5.46	65.8	69.8	133	27.9	23.2	0.066	1.24	dead
85	male	no	no	18	97.7	172	108	95	100	non-invasive	27.17	20.4	68.6	140.7	217	1.99	2.5	13.2	21.3	94	23.1	6.6	0.041	1.15	alive
87	female	no	no	37	98.6	140	97	75	92	non-invasive	13.37	41	76.1	136.5	107	2.31	3.55	14.2	34	124	27.2	14.5	0.016	1.05	alive
80	male	yes	yes	30	97.16	163	66	81	98	invasive	12.05	39.7	173	138.2	124	2.71	3.91	8.1	14.2	141	29.4	26	0.032	1.15	alive
49	male	no	no	16	99.68	210	140	121	99	non-invasive	6.36	46.6	62.7	143.2	163	2.53	3.66	18.7	24.5	164	30.4	19.7	0.001	1.09	alive
63	female	no	no	15	98.24	127	71	48	99.6	invasive	15.45	41.8	70.7	140	66	2.15	2.93	25.8	40.7	112	26.3	22.9	0.003	1.11	alive
76	female	no	yes	17	97.52	124	95	89	98	non-invasive	18.66	26.5	51.2	140.6	237	2.2	3.44	30.2	56.7	129	32.2	22.3	0.499	1.15	alive
48	male	no	no	26	97.7	91	69	94	98	non-invasive	43.01	23.7	33.1	133.4	424	2	4.08	19.5	25.1	92	37.5	13.7	1.917	1.42	alive
74	male	no	no	26	97.52	138	74	123	97	non-invasive	6.65	30.6	79.1	139.9	150	2.19	4.41	13.1	19.4	116	34.8	10.7	0.026	1.18	alive
64	male	yes	no	15	97.34	173	88	95	98	non-invasive	6.35	36.8	39.8	139.1	60	2.09	2.9	21.2	27.3	118	30.1	17.7	0.03	1.17	alive
46	male	yes	no	26	97.34	106	74	105	99	non-invasive	11.68	35.8	108.3	136	262	2.23	6	27.5	24.7	122	25	6.7	0.478	1.16	alive
88	female	yes	yes	18	100.4	134	74	124	96	non-invasive	13.71	29.4	46.6	138.4	178	2.3	3.45	20.1	15.1	136	27.6	16.4	0.031	1.21	alive
63	female	no	no	18	96.8	120	70	85	96	non-invasive	7.23	41.3	17.7	141.8	173	2.36	2.71	39.1	15.3	130	28.6	26	0.005	1.04	alive
60	male	no	no	20	98.06	177	105	84	98.9	non-invasive	5.96	35	45.5	141.5	268	2.13	3.45	21.6	40.9	128	24.7	17.8	0	1.1	alive
77	female	no	yes	28	97.88	118	77	126	74	non-invasive	11.25	32.3	251.4	167.1	249	2.31	5.47	82.7	141.9	135	32.7	15.2	1.553	1.32	alive
55	male	no	no	16	97.7	124	76	75	98.7	invasive	19.15	32.2	38.7	139.7	318	2.18	3.52	14.6	33.1	121	34.1	10.1	0.008	1.16	alive
68	male	no	no	20	97.16	101	57	126	96.9	non-invasive	14.38	40.4	84.8	139.8	128	2.25	4.18	127.4	159.3	142	29.5	10.7	0.085	1.14	alive
42	female	no	no	34	98.42	112	63	134	96	non-invasive	19.26	39.8	46.1	136	165	2.48	3.13	18.1	16.8	113	32.1	13.6	0	1.29	alive
54	female	no	no	15	98.24	145	100	81	99	invasive	16.06	47.9	34.4	136.7	175	2.36	2.73	21.7	24.9	124	22.7	12.6	0.01	1.01	alive
65	male	yes	no	28	97.16	136	89	82	95	non-invasive	6.32	35.2	107.1	133.9	78	2.12	4.45	75.1	67.8	177	38.6	27.7	0.093	1.39	alive
87	male	yes	no	20	96.8	102	53	143	100	invasive	7.47	36	67.9	135.5	126	2.27	3.72	17.3	28.9	101	29.7	14.6	0.02	1.26	alive
52	male	no	no	21	97.34	109	74	115	96.4	non-invasive	14.76	32.2	144.7	127.8	105	1.58	4.37	22.9	41.7	145	30.3	35.4	0	1.27	alive
72	male	yes	no	32	100.58	159	111	116	98	non-invasive	11.81	40.8	75	140.8	134	2.37	3.45	19.6	33	151	26.4	18.1	0.266	1.12	alive
48	male	yes	yes	15	98.06	134	103	140	85	invasive	9.22	40.6	62.6	134.1	242	2.63	3.81	27.5	28.1	156	27.1	27.1	0.069	1.15	alive
64	female	no	yes	14	97.52	128	84	119	98	invasive	6.01	38	54.3	136.5	137	2.5	4.17	28.3	25.2	160	25.4	21.4	0.016	1.04	alive
61	male	no	no	30	97.34	146	90	145	99	non-invasive	19.82	44	76.9	141.1	80	2.36	4.05	19.3	31.3	142	27.3	27.1	0.014	1.26	alive
86	male	no	no	21	96.8	124	54	78	96	non-invasive	8.01	32.3	622.4	138.2	79	2.03	4.09	10	17.3	105	32.1	11.2	0.064	1.4	alive
48	female	no	no	18	97.7	164	97	117	100	non-invasive	5.18	28	140.8	140.5	211	2.32	3.74	24.9	35.7	62	30.6	9.1	0.025	1.1	alive
77	male	no	no	18	98.24	106	53	134	98	invasive	17.17	39.5	92.9	137.8	114	2.41	3.88	18.7	22.5	158	27.1	18	0.281	1.11	alive
118	female	no	no	24	97.7	146	92	89	99	non-invasive	5.89	31.4	111.7	139.9	131	2.26	4	9.9	21.9	123	35.3	29.4	0.161	1.24	alive
84	male	no	yes	30	98.6	150	73	113	98	non-invasive	7.37	34	98.9	141	179	2.14	3.81	23.6	368.2	83	27.3	33.4	0.047	1.26	alive
80	male	no	no	40	97.34	159	73	155	98	non-invasive	25.05	35.6	63.1	144.4	229	2.26	4.38	41	33.1	126	26.4	10.8	0.054	1	alive
88	female	no	yes	18	97.16	135	99	133	95.4	non-invasive	12.92	34.6	55	143.8	112	2.18	3.21	42	51.5	85	30.8	9.7	0.018	1.21	alive
60	female	no	no	19	97.7	151	91	110	98	non-invasive	10.96	38.1	36.3	136.7	154	2.24	3.94	19.6	43.9	133	26	6.4	0.004	1.17	alive
66	male	no	no	15	97.34	119	82	103	94	non-invasive	18.65	33.7	48.1	140	221	2.26	3.93	58.2	28.8	139	24.2	8.6	0.011	1.01	alive
49	male	no	no	14	97.7	43	13	89	99.5	invasive	23.38	38.9	95	144.3	170	2.22	3.74	179.7	156.3	167	24.5	10.9	2.251	1.15	dead
83	female	no	no	18	98.24	126	62	91	97.5	non-invasive	27.79	39.5	43.4	139.7	129	2.35	3.29	38.5	62.2	121	25.3	16.2	0.161	1.19	alive
68	male	yes	yes	35	97.34	113	62	128	98	non-invasive	25.56	31.2	102.5	132.6	81	1.95	3.77	34	99.2	115	37.4	12.4	1.037	1.57	dead
81	male	no	no	18	97.88	164	109	81	99.6	non-invasive	8.21	39	58.5	137.3	140	2.33	2.99	20.2	38.8	137	23.4	13.7	0.002	1.18	alive
67	female	no	no	20	98.96	104	53	103	99	invasive	5.7	35.7	38.5	140.1	201	2.41	3.41	25.1	23.6	130	32.1	5.6	0.006	1.08	alive
44	male	no	no	23	96.8	76	41	143	99.7	non-invasive	16.12	24.5	93.5	138.4	176	2.01	4.18	22.2	28.3	70	32.4	22.5	0.015	1.39	alive
87	female	no	no	16	98.06	111	74	111	100	invasive	3.05	35.9	58.6	140.8	145	2.31	3.55	10	15.8	86	73.4	14.1	0.055	1.28	alive
67	female	no	no	17	97.16	167	79	69	99.2	invasive	13.25	38.6	51.1	138.1	139	2.4	3.39	20.6	20.7	120	22.9	8.3	0	1.08	dead
79	female	yes	no	27	97.16	157	87	104	98	non-invasive	6.66	38.8	79.6	131.9	119	1.94	3.65	25.3	48.1	129	28.8	9.7	0.395	1.15	alive
68	male	no	no	16	97.16	82	42	119	98.5	invasive	19.12	39.2	117.5	145.9	198	2.2	3.57	43.9	94.6	76	33.5	7.5	0.091	1.41	alive
68	male	no	no	22	97.7	142	83	94	96	non-invasive	11.64	38.1	54.5	142.3	171	2.39	4.33	16.7	22.7	108	32.7	10.6	0.011	1.2	alive
72	male	no	no	14	96.8	131	60	72	97	invasive	7.71	44.7	56.8	139.8	132	2.29	2.72	32.7	32.9	117	29.3	11.1	0.038	1.15	alive
75	male	no	yes	28	98.06	163	92	149	99	invasive	17.2	40.1	83.3	141.5	236	2.37	2.82	18.5	40.2	143	22.2	8.4	0.321	1.02	alive
23	male	yes	no	26	98.24	87	43	118	98	non-invasive	4.8	30.7	124.1	137.4	134	2.1	3.91	20.6	23.9	170	25.5	6.8	0.008	1.1	alive
83	male	no	no	18	97.7	145	92	64	99.8	non-invasive	7.44	32.6	62.5	138.2	112	2.14	3.86	24.5	27.5	107	38.6	20	0.025	1.34	alive
118	female	no	no	19	96.8	71	33	70	90.4	non-invasive	3.69	26.4	139.2	140.6	131	2.14	2.66	7	20.9	85	29.9	3.8	0.015	1.07	alive
53	male	no	no	19	97.7	114	80	128	99	non-invasive	12.22	23.2	115.8	135.6	68	1.94	2.76	57.4	146.6	102	38.1	97.9	0.042	1.99	alive
64	male	no	no	15	98.24	115	70	87	75	invasive	11.7	33.3	41.8	138.5	210	2.08	3.19	43.6	31.6	92	31.7	4.6	0.023	1.21	alive
56	male	no	no	23	97.16	122	67	62	99.7	non-invasive	11.3	36.1	57.3	141	120	2.27	3.33	39.8	53.8	112	28.6	14.9	0.001	1.17	alive
65	female	no	no	16	97.34	84	63	128	99.7	non-invasive	15.38	39.4	48.7	145.5	69	2.12	3.76	41.5	61.1	107	29.3	16.3	0.624	1.23	alive
68	female	yes	no	24	97.16	179	85	78	98	non-invasive	2.66	29.8	311.5	123.2	55	2.09	5.03	6.4	31	57	56	8.2	0.048	1.35	alive
88	female	yes	yes	15	98.6	105	55	119	97	invasive	9.92	34.1	76.4	133.2	153	2.05	4.7	8.9	11.5	94	27.9	12.6	0.165	1.2	alive
44	female	no	no	20	97.34	97	66	89	66	non-invasive	19.57	22.8	682.2	134.3	145	2.07	3.55	10.9	8	71	40.3	5.2	0	1.51	alive
56	male	no	no	16	97.7	134	83	75	99.7	non-invasive	19.97	39.4	74.3	139.3	101	2.25	3.4	32.4	43.9	136	26.5	10.3	0	1.07	alive
68	male	no	no	15	97.7	140	73	126	97	non-invasive	25.91	27.7	67.5	144.3	133	2.45	4.44	18.3	41.7	153	37.5	8.6	0.668	1.26	alive
50	male	no	no	20	97.7	226	121	103	99.7	non-invasive	17.77	37.3	95.5	134.8	87	2.23	2.38	21.7	34.5	133	19.2	15.5	0.079	1.08	alive
54	male	no	no	21	97.7	199	104	77	96	invasive	9.36	45.2	72	137.9	145	2.39	3.2	53.1	66.9	159	23.1	23.5	0.017	1.08	alive
108	male	no	no	16	96.8	85	37	128	92.8	invasive	21.57	27	116.7	128.1	249	2.08	3.91	15.7	29.3	76	50	7.7	0.161	1.3	alive
69	female	no	no	16	97.16	154	87	82	92	non-invasive	9.93	30.1	536	140	189	2.06	4.9	7.6	17.7	82	27.5	8.2	0.07	1.14	alive
58	male	no	no	14	97.16	109	59	105	98	non-invasive	13.28	32.2	66.7	141.1	164	2.12	3.19	38.5	63.2	96	32.2	9	0.449	1.13	alive
72	male	yes	no	15	<96.8	177	88	98	97	invasive	15.63	44.7	416	142.6	98	2.29	5.25	17.3	23.1	80	32.2	10.5	0.155	1.13	alive
74	male	no	no	16	97.52	142	73	70	99	non-invasive	11.93	38.4	66	137.6	96	2.26	3.79	31.7	31.1	120	25.9	14.9	0	1.08	alive
88	female	no	no	33	97.34	146	93	113	96	non-invasive	15.73	34.1	41.5	135.5	221	2.28	2.56	8.7	11.6	129	36.3	17.6	0.008	1.25	alive
76	female	yes	yes	21	97.52	152	85	105	98	non-invasive	23.76	38.5	109.4	137.6	212	2.44	3.51	26.4	13.9	129	29.8	5.3	0.19	1.12	alive
57	male	no	no	13	97.7	89	48	47	99	non-invasive	14.27	32.9	92.5	138.1	136	2.02	4.29	15.4	70.1	97	34.7	23.1	0.014	1.19	alive
76	female	no	yes	22	98.24	141	85	102	99	non-invasive	10.02	38	69.1	141.6	195	2.39	3.2	22	24.5	139	22.5	17.2	0.029	1.06	alive
65	female	no	no	23	98.42	223	133	110	96.5	non-invasive	15.16	51.2	57.1	143.5	178	2.28	3.35	88	25.2	130	24.3	24.4	0.067	1.03	alive
44	female	no	no	18	97.7	120	71	70	99	non-invasive	9.99	29.3	277	139.1	149	1.84	4.01	12.4	21.7	73	34.7	3.8	0.305	1.17	alive
84	female	yes	yes	16	97.34	105	69	67	99	invasive	5.7	28	48.2	138.1	111	2.05	3.36	18.4	38	89	27.2	24.2	0	1.38	alive
112	male	yes	yes	18	98.06	119	68	79	93	invasive	5.19	33	46.3	138.4	131	1.93	3.35	24.4	30.6	93	33.8	9.5	0.014	1.49	alive
87	male	yes	no	18	97.7	108	47	78	86	non-invasive	5	29.8	227	134.4	168	2.08	5.02	6.9	32.8	72	38.9	4.3	0.073	1.27	dead
48	male	no	no	19	97.34	124	74	80	98	non-invasive	9.22	34.7	24.4	131	333	2.33	4.37	54	34.7	88	36.4	10	0.019	1.18	alive
46	female	no	no	17	97.16	105	74	73	99	invasive	4.52	37	27.8	140.4	204	2.51	3.99	67.4	37.8	106	45.8	5.8	0	1.66	alive
57	female	no	no	21	97.88	101	73	88	92	invasive	10.57	27.1	42.4	134.4	132	1.92	3.52	10.6	30.3	95	24.7	9.4	0	1.15	alive
64	female	no	yes	30	97.34	104	73	99	99	non-invasive	7.98	34.4	46.7	139.7	276	2.22	4.16	19.1	27.1	144	35.5	6.4	0.018	1.88	alive
87	female	no	no	20	99.14	110	60	108	100	invasive	13.52	36	47.4	140.6	128	1.89	3.55	10.9	26.1	78	39.4	10.7	0.067	1.14	alive
83	male	no	no	19	97.16	209	117	61	99	non-invasive	6.38	37.9	66.9	141.6	72	1.87	3.11	8.5	36.3	132	21.7	19	0.003	1.17	alive
69	male	no	no	23	97.88	115	80	96	99	non-invasive	7.95	37.1	54.2	141.3	150	2.21	4.01	15.1	16.6	127	30.6	5.5	0.008	1.03	alive
76	male	no	yes	18	97.7	155	88	84	98	non-invasive	3.81	29.5	78.8	140.8	266	2.15	4	33.4	25.2	92	32.6	4.2	0.002	1.11	alive
77	male	no	no	15	97.88	160	89	126	98	invasive	9.47	33.7	61.6	138.7	98	2.05	3.93	43.3	31.7	91	28.1	9.8	6.392	1.1	alive
77	male	no	no	20	96.8	190	110	118	100	invasive	8.51	27.8	102.3	124.2	115	2.09	4.18	71.5	131.1	151	42.1	15.6	0.218	1.88	alive
62	male	no	no	16	97.88	184	123	55	94	non-invasive	10.93	38.8	50.8	142.6	222	2.07	2.33	43.7	30.7	143	30.7	7.5	0.004	2.66	alive
76	female	no	yes	15	98.6	160	80	80	98	non-invasive	14.85	22.4	42.4	141.8	289	2.19	4.27	19.5	71.5	87	30.1	39	0.048	1.26	alive
46	female	no	no	18	97.7	94	55	73	97	non-invasive	21.56	33.5	91.1	141.2	167	1.95	3.22	134.5	355.6	117	27.1	12.3	1.777	1.28	alive
76	female	no	yes	16	96.8	111	48	99	100	invasive	3.31	38.3	69.7	139	109	2.19	3.39	9.6	25	102	29.1	20.3	0.167	1.25	alive
79	male	no	no	30	97.88	160	91	108	97	non-invasive	3.66	41	208.2	137.5	72	2.08	5.1	89.4	55.1	117	39.6	20.6	0.07	1.17	alive
62	male	no	no	16	97.7	209	91	63	99.4	non-invasive	13.21	43.4	110.9	140.4	190	2.22	3.4	14.8	16.9	147	24.5	9.4	0.001	1	alive
110	female	no	no	15	<96.8	114	75	114	98	non-invasive	14.19	21.1	74.4	179	104	1.58	4.46	155.3	176.3	95	89.3	15	50	2.71	dead
88	female	no	yes	19	97.7	127	68	91	91	invasive	5.99	30.3	98.1	137.3	261	1.89	3	10.7	31.4	109	29.5	5.7	0.086	1.31	alive
69	female	yes	no	15	98.24	113	49	103	98	invasive	32.8	37.5	50.1	137.5	194	2.26	3.97	21	67.7	134	23.5	7.8	0.107	1.21	dead
54	female	no	no	14	97.16	212	127	103	99.9	non-invasive	9.36	51.2	62.4	134	140	2.31	2.3	53.8	55.3	144	25.1	12.5	0.008	0.95	alive
71	female	no	no	30	97.34	128	65	120	90.1	non-invasive	7.48	36.5	35.6	136.5	218	2.08	4.82	20.7	25	129	30.8	18.1	0.035	1.76	alive
74	female	no	no	20	97.16	155	113	80	99.2	non-invasive	19.23	27.2	82.4	136.5	80	1.89	3.22	45.5	110	84	25.4	9.3	0.015	1.29	alive
83	female	no	yes	30	97.34	109	85	138	92.3	non-invasive	12.13	32.5	186.6	141.7	126	2.13	4.31	18.1	35.5	108	23.5	16.6	0.658	1.11	alive
61	male	no	no	28	96.8	140	72	125	99	non-invasive	6.37	30.5	118.2	138	15	1.78	3.56	1199.8	2131.7	29	33.4	34.1	0.073	1.99	alive
51	female	no	no	20	97.16	185	77	67	100	non-invasive	5.91	43.1	65.8	129.9	52	2.12	3.84	62.1	117.2	86	28.3	17.7	0	1.35	alive
41	male	no	no	14	96.8	143	96	84	99.5	invasive	11.84	38.3	51.9	139.1	75	2.03	3.12	37.4	47.1	118	24.4	10.7	0.01	1.16	alive
45	male	no	no	28	98.42	114	77	107	99	non-invasive	7.86	19.9	42.5	130.7	139	1.69	3.36	34	25	113	26	16.9	0.067	1.26	alive
81	female	no	no	15	98.06	128	70	69	99	non-invasive	7.23	40	46.9	141	131	2.23	4.56	10.1	19.6	108	24.5	10.6	0.066	1.13	alive
74	female	no	no	22	97.34	159	64	76	98.6	invasive	20.65	39.7	57	141	170	2.2	3.24	17.7	46.2	123	30.3	17.7	0	1.25	alive
51	male	no	no	21	97.34	109	70	121	99.8	invasive	6.99	40.7	58.8	139.4	41	2.21	4.18	78.8	70	92	24.7	19.7	0.065	1.11	dead
82	male	no	no	26	98.24	150	109	149	98	non-invasive	9.43	39.1	69.4	143.3	184	2.27	3.73	39.9	49.1	147	25.4	18.4	0.058	1.16	alive
72	male	no	no	24	97.16	92	72	127	100	non-invasive	1.48	23.7	66	143.5	194	2.49	4.28	21.2	28.9	124	28.8	9.7	0.106	1.27	alive
72	male	no	no	18	97.7	163	78	109	99	non-invasive	21.58	44	52.4	134.7	203	2.37	3.34	37.1	77.1	138	23	50.1	0.044	1.14	alive
72	male	no	no	16	97.16	221	91	73	92	invasive	11.2	40.2	70.8	137.6	100	2.04	3.16	15.2	26.8	118	25.1	19.2	0.006	1.11	alive
112	female	yes	no	26	97.88	130	98	141	97	non-invasive	15.58	36	58	135.2	109	2.17	2.67	33.2	30	123	24.4	9.3	0.087	1.06	alive
54	female	no	no	18	97.34	150	87	79	99.3	non-invasive	13.54	47.6	42.3	134.1	248	2.27	3.35	24.2	27	139	24.3	10.5	0	1.1	alive
67	male	yes	no	15	97.88	146	86	72	98	invasive	8.1	33.2	56.9	138.3	111	2.21	3.36	37.6	105.3	144	28.5	29.8	0.096	1.26	alive
55	male	no	no	33	97.34	131	76	90	95	non-invasive	8.39	28	48.5	127.4	142	1.86	3.24	58.4	63	105	32.8	20.6	0	1.16	alive
80	male	no	no	26	97.34	141	80	123	95.3	non-invasive	8.63	21.5	69	130	112	1.91	3.21	23.5	34.4	106	31.7	47	0.081	1.29	dead
67	female	no	no	15	98.06	194	120	96	98	invasive	7.74	29.7	56.7	135.9	193	2.01	2.76	20.4	20.2	113	81.6	13.8	0.7	1.06	alive
63	female	no	no	43	98.24	145	76	142	99	non-invasive	11.57	20.8	52.1	138.5	236	2.17	4.44	10	11.5	106	28.1	12	0.002	1.34	alive
32	male	no	no	26	97.7	100	44	125	99.2	non-invasive	24.55	38.2	66.9	145.9	245	2.34	3.41	34.4	52.2	138	33.2	22.1	0.023	1.39	alive
76	female	yes	no	24	98.06	112	52	79	98.9	invasive	10.38	24.3	117.5	145.9	14	1.92	3.28	20.8	19.4	92	27	22.7	0.778	1.41	alive
69	male	no	no	28	98.24	168	86	108	98	non-invasive	18.67	40.3	112.6	140.6	97	2.17	3.83	18.1	31.7	128	26.9	10.4	0.02	1.25	alive
52	male	no	no	15	97.16	169	101	73	99	invasive	3.02	24.3	115.3	139.6	119	2.05	5.33	6.5	64.1	54	30.2	7.7	0.056	1.23	alive
55	male	no	no	18	97.16	158	88	72	95.2	invasive	14.11	32.6	83.4	140	67	2.03	3.73	265.5	382.9	82	26.3	15.9	1.47	1.31	alive
88	male	yes	yes	25	97.7	177	92	99	98	non-invasive	12.68	36.1	86.1	138.6	212	2.35	3.7	14.8	16.8	126	27.8	17.2	0.151	1.15	alive
85	male	no	yes	34	101.84	178	87	127	92	non-invasive	10.2	41.6	33.9	138.2	106	2.13	3.95	21.7	24	136	27.5	30.1	0.017	1.14	alive
42	male	no	no	18	97.7	122	82	100	98.6	non-invasive	15.05	38.9	56.2	135.9	93	2.25	3.28	155.8	70.7	129	28.4	16.4	0.007	1.16	alive
61	male	no	no	12	97.7	162	103	128	96	non-invasive	19.57	27.7	67.5	153.3	77	2.24	4.81	22.5	26.7	114	34.3	7.9	0.08	1.53	alive
65	male	no	no	15	97.7	158	109	65	99	invasive	10.1	38.8	74.4	137.3	87	2.2	3.74	25	33.2	135	23.2	10.8	0.003	1.14	alive
73	male	no	no	24	97.34	137	70	106	98	non-invasive	6.79	37.1	44.6	140.9	131	2.11	3.94	12.5	19.1	128	23	16.5	0.025	1.11	alive
81	female	no	no	20	97.7	188	95	74	99.7	non-invasive	5.88	39.5	60.3	141.3	166	2.12	3.29	23	18.4	120	22.9	11.3	0	1.19	alive
62	female	no	no	16	97.16	183	107	77	100	invasive	6.9	40.4	45.8	134.5	81	2.18	3.22	12.8	26.1	113	24.9	18	0.002	1.12	alive
67	female	no	no	18	97.7	192	96	68	95	non-invasive	30.34	43	77.1	136.2	322	2.19	4.04	22.3	30	126	23.4	15.8	0.005	1.1	alive
87	male	yes	no	36	97.7	140	70	97	97	non-invasive	9.42	34.5	112.9	139.2	88	2.07	2.94	18.3	45	119	28.7	12.4	9.743	1.11	alive
120	male	no	no	16	96.8	96	51	110	97.9	invasive	23.47	33.2	153.1	150.6	241	2.29	3.54	540.4	519.6	139	30.5	10.4	2.294	1.32	dead
80	male	yes	no	18	97.88	151	71	102	98	non-invasive	4.84	32.5	277.3	136.8	170	2.24	5.16	11.6	20	104	33.4	14.8	0.039	1.23	alive
56	female	no	no	23	97.34	149	89	121	97.9	non-invasive	28.25	43.2	34.3	136.8	398	2.25	2.82	56.8	52.9	130	23.8	11.9	0.004	1.06	alive
84	male	no	no	24	97.7	89	65	121	88	non-invasive	22.32	33.8	245.3	132.3	136	1.93	5.2	1568.4	3080	118	40.7	32.1	1.56	3.32	alive
54	male	yes	no	15	<96.8	79	54	85	95	invasive	10.18	35.2	75.1	138.8	350	2.42	2.67	34.9	275.8	139	40.2	32.9	0.038	1.47	dead
81	male	no	yes	24	97.34	158	121	150	90.8	non-invasive	8.93	30.3	129.5	140.1	142	1.96	2.81	11.8	26.3	120	26.1	7.8	0.364	1.17	alive
56	male	no	no	35	98.42	144	92	162	99	invasive	10.58	48.2	39.6	141.3	143	2.27	4.25	44.3	50.6	149	26.4	14.1	0.028	1.19	alive
66	female	no	no	18	96.8	120	78	124	98	non-invasive	19.77	35.2	88.2	138.2	214	2.2	3.73	11.5	13	112	29.1	9	0.003	1.03	alive
81	female	no	no	35	96.8	111	92	98	98	non-invasive	17.64	37.8	146.7	143.5	224	2.08	4.61	81.1	160.1	144	25.8	12.1	0.975	1.22	alive
56	male	no	no	20	97.16	116	86	113	99.4	non-invasive	5.63	38.4	44.9	142.6	212	2.02	3.75	14.8	43.8	156	22.9	9.3	0	0.94	alive
78	female	yes	yes	22	97.7	118	63	85	94	non-invasive	8.41	35.7	40	137.2	118	2.08	4.45	32	26.9	96	26.3	25.2	0.008	1.17	alive
73	male	no	yes	23	97.16	236	142	83	94	non-invasive	7.58	35.1	258.6	136.1	172	4.36	6.1	11.6	43.1	150	32.2	12.5	0.655	1.13	alive
28	male	no	no	18	96.8	92	53	92	99.1	non-invasive	12.14	39	14.2	136.9	218	2.1	3.59	13.6	20.5	123	21	6.2	0.389	1.11	alive
63	male	no	no	28	97.7	114	76	104	94	non-invasive	9.52	34.5	84.2	141.6	150	2.33	3.17	18	26.2	163	27.9	46.3	0.033	1.15	alive
82	male	no	no	16	97.34	142	82	100	99.6	non-invasive	12.45	32.6	78.6	139.2	97	2.05	3.27	29.9	70.1	119	30.2	19	0	1.28	alive
76	female	no	no	16	97.16	109	68	60	99.4	non-invasive	13.03	40.2	28.8	130.8	130	2.13	3.25	17.8	25	108	22.1	18.4	0	1.09	alive
74	male	no	no	21	97.7	152	86	95	100	non-invasive	6.27	38.3	63.4	133.9	85	2.15	3.76	9.8	48.2	109	27.1	9.1	0.006	1.17	alive
43	male	no	no	14	98.06	93	50	90	97	non-invasive	5.76	43	77.9	143.3	255	2.18	3.4	52.6	27.2	135	29.6	4.3	0	1.07	alive
83	female	no	yes	19	97.7	140	92	75	98.6	non-invasive	15.46	32.8	120.9	143.1	284	2.03	3.15	26.5	17	83	30.5	12.6	0.014	1.09	alive
68	female	no	no	15	97.7	142	109	66	99	invasive	7.74	40.8	64.2	143.9	92	2.29	3.69	23.3	23.8	114	24.2	12.8	0.004	1.12	alive
81	male	no	no	12	96.8	76	48	104	100	invasive	33.11	30.6	109.3	146.3	97	2.03	4.26	272.3	638.5	142	80.5	14.9	1.139	2.46	alive
73	male	yes	no	16	97.52	128	88	104	98	invasive	15.6	22.7	62.3	139.5	183	2.2	4.01	42.1	29.1	134	29.4	12.5	0.032	1.23	alive
80	male	no	no	25	97.7	93	65	145	99	invasive	2.75	25.4	29.9	121.3	117	1.9	3.53	35	31.2	97	34.4	11.6	0.016	1.19	alive
76	female	no	yes	20	97.7	160	97	82	98	invasive	7.59	35	36.2	141.6	157	2.24	2.85	56.3	18.7	122	19.6	12.8	0.001	1.05	alive
74	male	no	yes	24	97.7	125	73	125	95	non-invasive	11.81	36.4	66.1	134.6	175	2.34	4.33	12.5	21.3	112	33.5	7.6	0.022	1.17	alive
55	male	no	no	18	97.34	116	76	70	99.3	invasive	19.89	34	58.1	138.3	208	2.11	3.01	17	34.4	141	22.6	34.3	0	1.17	alive
81	male	no	no	15	99.14	185	95	96	97	invasive	24.28	30.9	88.7	134.6	250	2.06	3.37	12.3	12.9	90	31.2	17.4	0.015	1.4	alive
72	female	yes	yes	34	97.88	196	113	148	91	non-invasive	14.9	43.9	48.6	139.8	124	2.39	3.19	58.6	65.9	121	22.8	10.8	0.153	1.15	alive
73	female	no	no	24	96.08	63	39	118	99	non-invasive	5.28	24.5	206	140.3	25	2.05	4.34	78.4	161.9	123	75.9	16.3	0.417	2.31	alive
73	male	no	yes	20	97.34	142	81	80	98	non-invasive	6.34	29.8	114.7	147	131	2.42	4.66	15.8	38.9	129	40.2	20.4	1.482	1.79	alive
51	male	no	no	16	96.8	120	64	108	99.1	non-invasive	5.73	19.9	74	133.7	53	1.63	3.39	15.2	25.9	47	40.7	40.7	0	2.12	alive
65	female	no	no	18	97.34	160	100	75	98.6	non-invasive	7.59	40.8	46.5	136.7	101	2.11	2.87	14.9	31.4	111	29.3	21.6	0.762	1.37	alive
87	female	no	yes	20	96.8	121	67	71	100	non-invasive	12.92	34.9	115.5	139.1	110	2.09	2.42	21.1	64.9	114	34.1	15.2	2.96	1.36	alive
64	male	no	no	16	97.7	138	88	90	98	invasive	8.58	47.6	56.8	139.3	143	2.41	3.17	59.8	36	155	25.3	11.1	0.031	1.17	alive
72	male	no	no	22	97.7	156	84	71	86	non-invasive	9.72	31.6	67.7	136.7	225	2.26	5.31	34.8	32.5	131	34.7	8	0.007	1.31	alive
68	male	no	no	25	98.06	131	100	92	93	non-invasive	9.96	36.1	52.4	144.9	82	2.22	4.61	58.4	34.5	172	25	28.3	0.025	1.21	alive
79	female	yes	yes	20	97.7	111	75	168	100	non-invasive	13.32	44.6	59.8	136.2	90	2.46	4.74	24.1	25.8	130	24.2	23.9	0.53	1.3	alive
48	male	yes	no	24	97.34	101	66	119	99	invasive	6.2	23.8	285.2	150.3	42	1.74	3.41	8.6	43.6	56	45.7	15.9	0.18	1.45	alive
58	female	no	no	28	98.24	156	114	111	99	non-invasive	6.94	41.7	34.3	140.9	118	2.34	3.78	12.3	15.9	149	33.3	11	0.005	1.21	alive
48	male	no	no	14	96.8	76	39	105	94.7	invasive	4.64	32.1	238	128.6	34	2.36	7.34	412.6	1580	111	49.2	92.8	0.19	2.13	dead
44	male	yes	no	15	97.88	145	89	89	99	non-invasive	8.43	39.8	57.7	140.6	161	2.19	3.34	28.6	24.9	114	21.6	10.6	0.006	1.4	alive
47	female	no	no	15	97.7	108	81	92	99.1	invasive	12.99	42.3	95.4	135.2	212	2.22	3.42	35.8	38.7	126	27.2	9.9	8.489	1.03	alive
64	female	no	no	18	97.88	166	140	87	99.9	invasive	20.23	49.3	29.1	132.5	274	2.47	3.09	24.7	40.9	118	31.5	18.2	0.062	1.26	alive
57	male	no	no	17	96.98	169	107	105	99.3	invasive	9.07	31.3	103.2	133.7	53	2.22	2.86	51.4	137.8	107	42.9	8.6	0.075	1.51	alive
76	female	no	no	23	97.34	139	100	103	99	non-invasive	8.59	24	88	136.8	169	2.21	3.8	15.3	21.3	114	33.6	22.9	0.12	1.41	alive
76	female	yes	no	15	97.7	108	75	69	95	invasive	9.5	35.7	43.4	138.5	87	2.12	2.41	34.1	40.6	120	23.3	12.8	0.15	1.27	alive
66	male	no	no	22	97.16	104	63	81	98	non-invasive	37.59	41.8	169.3	139	187	2.47	4.92	27	76.6	134	38.4	36.8	0.096	1.65	alive
77	male	no	no	15	97.7	120	72	93	99	invasive	7.77	37.8	187.6	140.5	139	2.54	3.84	51.2	85.7	58	29.6	46	0.056	1.32	alive
80	female	yes	yes	15	98.06	155	77	88	95	invasive	22.2	35.4	98.3	137.5	163	2.12	4.04	20.4	14.6	99	33.2	16.8	3.453	1.38	alive
81	male	yes	yes	25	<96.8	152	86	134	92	non-invasive	7.77	25.6	96.4	141.5	203	2.01	4.41	7.7	16.1	123	39	21.9	0.185	1.69	dead
79	male	yes	yes	18	100.4	100	39	49	97	invasive	11.32	37.8	221.6	137	81	2.15	3.95	2340.9	6402.3	151	34.1	42.8	2.966	2.38	alive
77	female	no	no	19	<96.8	0	0	32	100	invasive	16.46	29.6	86.1	146.7	102	1.95	6.8	269.2	539.1	95	37.7	18.8	2.199	1.52	alive
65	female	no	no	18	97.7	173	84	60	94.9	non-invasive	13.55	40.9	40.3	140.8	98	2.28	3.12	32.3	35.1	130	22.9	11.5	0.83	1.42	alive
69	male	no	no	28	97.7	115	62	90	97.4	non-invasive	19.34	31	101.3	136.1	243	2.1	4	47	192.9	57	31.7	21.2	1.626	1.39	alive
53	male	no	no	20	97.7	55	38	84	97	invasive	36.56	37.3	124.5	139.9	223	2.21	4.27	15.9	37	130	34.6	2.6	0.135	1.2	alive
107	female	no	yes	18	97.7	112	72	85	93	non-invasive	5.23	33.3	80.5	142.1	68	2.28	3.27	16.5	31	98	30.6	32.7	0.077	1.96	alive
62	male	no	no	25	97.88	129	83	131	99	non-invasive	14.94	42.8	84.2	137.9	167	2.39	5.17	38.2	48.3	153	30.6	12.8	0.666	1.3	alive
75	male	no	no	28	96.8	120	80	91	100	non-invasive	6.6	31.3	135.1	118.6	55	2.12	6.63	1138.9	1964.9	97	52.2	41.8	0.146	2.8	alive
56	male	no	no	18	97.52	179	115	98	99.5	invasive	12.7	39	53.4	138.2	189	2.32	3.32	25.6	27.1	149	25	13.3	0.011	1.04	alive
64	male	no	no	40	100.58	169	71	91	98	non-invasive	11.67	27.3	46.5	129.9	167	1.85	4.05	25.8	50.1	120	30.9	9.3	0.014	1.4	alive
64	male	no	no	35	97.34	182	121	135	98	non-invasive	5.29	34.6	93.8	134.4	157	2.15	4.49	21.9	42.7	113	25.5	6.1	0.001	1.03	alive
68	female	yes	yes	19	97.16	154	133	115	95	non-invasive	7.18	17.5	218.9	141.5	150	1.65	4.17	15.7	20.6	58	36.1	4.7	0.054	1.25	alive
54	female	no	no	32	98.24	183	107	98	96	non-invasive	11.17	26.6	987.3	124.4	359	2.3	7.63	17.6	18.7	96	32	3.1	0.17	1.2	dead
56	male	no	no	20	97.16	164	92	58	99	non-invasive	7.16	43	807.1	132.3	99	2.11	3.33	7.1	13	85	32.5	11	0.523	1.1	alive
69	female	no	no	20	96.8	201	130	87	100	non-invasive	17.96	41.2	57.5	139.9	129	2.24	3.32	26.2	31.7	117	22.8	12.1	0.003	1.09	alive
56	male	yes	no	21	97.7	159	100	98	99	non-invasive	15.5	39.4	64.6	140.1	252	2.43	3.93	21	14	149	31	6.2	0	1.04	alive
76	male	yes	no	26	100.58	190	77	113	92.9	non-invasive	14.19	36.5	102.5	134.7	186	2.16	3.76	15.3	20.5	111	27.6	21.8	0.057	1.26	alive
74	male	no	no	26	96.8	160	89	87	98	non-invasive	9.55	40.5	58.9	139.4	186	2.27	4	8.1	19	128	25.3	17.6	0.01	1.19	alive
70	male	yes	no	15	97.88	156	92	128	100	non-invasive	13.72	30.6	43.7	142.2	146	2.08	3.02	16.3	23	119	47.9	12.4	0	2.69	alive
72	male	yes	yes	27	97.88	93	64	106	100	invasive	27.27	31.6	109.7	131.5	204	2.06	4.79	71.5	67.9	91	26.7	16.2	27.77	1.26	alive
66	female	yes	no	22	98.06	131	108	124	97	non-invasive	6.51	23.7	316.4	144.3	168	2.09	3.49	43.4	54.5	88	22.7	10.6	0.073	1.18	alive
50	male	no	no	27	97.34	120	81	115	95	invasive	9.03	34	89.1	135.1	87	2.03	5.46	22.9	32.2	150	24.2	8.4	0.116	1.17	alive
70	male	no	no	24	97.52	88	64	121	73	invasive	11.34	31.3	66	136.2	208	2.11	3.81	50.8	63.2	133	31.2	28.4	0.005	1.33	alive
59	female	no	no	28	97.7	176	104	128	97	non-invasive	10.76	39.8	31.2	138.6	169	2.25	4.12	12.7	20.9	150	28.2	16.8	0.256	1.07	alive
39	female	no	no	20	96.8	96	49	98	95	non-invasive	8.77	25	57.7	134.3	151	2.22	4.93	91	182	133	31	4.8	0.017	0.95	alive
45	male	no	no	21	97.34	122	78	80	93.7	non-invasive	27.97	40.7	96	143.3	158	2.2	3.06	79.7	126.1	124	24.6	9.5	0.738	1.29	alive
83	male	yes	no	18	98.78	178	68	107	95	non-invasive	10.1	33.7	368.3	154.9	171	2.5	4.93	26.4	68.6	126	30.9	9.1	0.395	1.29	alive
65	male	no	yes	16	<96.8	91	27	135	94	invasive	4.34	26.6	78.7	133	87	1.91	3.74	28.8	38.9	86	40.5	10.1	0.063	1.19	alive
62	female	yes	no	23	97.52	122	56	91	99.6	non-invasive	11.49	41.4	35.2	138.6	141	2.42	3.74	13.1	24	120	25.6	25.3	0	1.13	alive
71	male	no	no	20	97.16	108	70	98	99	invasive	15.46	28.2	40.4	126.4	322	2.27	3.32	58	78	91	31.1	18.7	0.089	1.33	dead
75	female	no	yes	18	97.16	149	94	89	99.7	non-invasive	3.46	37.5	53	139.4	129	2.18	3.96	7.5	17.6	123	31.2	25.1	0.012	1.23	alive
71	female	no	no	15	96.98	80	53	72	99	non-invasive	10.33	41.6	98.6	122.4	177	2.49	3.31	18.1	33.5	98	88.5	18.4	0.035	5.4	alive
82	female	no	yes	20	97.16	161	95	68	99.9	non-invasive	4.72	37.9	125	139.4	203	2.36	4.15	66	49.6	119	31.9	10.6	0.041	1.13	alive
87	female	no	no	35	98.6	109	55	125	99	non-invasive	6.89	36.9	63.3	142.6	208	2.23	4.5	8.3	20.5	117	30.2	8.7	0.063	1.13	alive
62	male	no	no	18	97.34	132	95	84	99.7	non-invasive	12.1	41.9	37	141.8	114	2.42	2.8	28.7	50.1	147	29.4	24.2	0.007	1.14	alive
79	male	no	no	30	97.88	183	95	124	98	non-invasive	15.83	21.1	264.5	124.9	346	2.02	3.22	42	53.9	77	36.1	19.1	0.529	1.31	alive
71	male	no	no	20	96.8	145	92	116	99.3	non-invasive	11.69	43.7	79.7	139.9	168	2.18	2.15	9.8	25.5	141	25.2	18.8	0.013	1.16	alive
68	male	no	no	16	97.16	183	99	46	99.4	invasive	18.68	41.7	97.3	134.3	191	2.29	3.4	16.1	34.2	115	24.6	19.4	0.007	1.15	alive
66	female	no	no	26	100.22	238	136	113	99	non-invasive	13.26	31.6	57.5	143	210	2.5	3.15	45.5	37.2	115	27.5	18.2	0.045	1.12	alive
58	male	no	no	15	100.04	94	59	83	98	invasive	14.74	30.4	63.4	140.7	141	2.02	3.59	46.9	115.1	124	36.1	9.1	0.047	1.22	alive
77	female	yes	no	18	96.98	118	67	72	98	non-invasive	4.7	39.8	371.8	136.9	65	1.91	6.41	1.2	9.8	78	38.3	5.6	0.052	1.29	alive
81	female	yes	no	18	97.16	177	110	100	99	non-invasive	15.27	31.1	417.2	144.1	155	2.21	4.54	28.1	18	104	26.8	10.7	0.079	1.02	alive
70	male	no	no	14	98.06	184	88	64	99	invasive	16.59	44.2	127.1	138.5	116	2.41	4.32	31.4	27.7	156	24	21.8	0.002	1.06	alive
79	female	yes	yes	15	97.7	140	73	76	98	invasive	13.06	36.1	46.4	139.5	116	2.39	3.17	11.3	19.4	98	33.1	45.7	0.02	1.39	alive
74	female	no	yes	27	96.8	138	78	111	99	non-invasive	10.49	25.3	71.7	127.6	156	2.14	4.12	28.4	35.2	78	39.9	43	0.593	2.39	alive
43	male	no	no	19	97.34	116	88	139	98.2	non-invasive	24.25	33.7	57.5	136.8	136	2.13	2.84	34.3	32	105	37.9	10.9	0.062	1.46	alive
72	male	no	no	15	98.96	117	74	99	98	invasive	19.37	36.6	68.9	136.2	135	2.13	3.97	16	16.4	145	32.7	50.5	0.049	1.47	alive
84	female	no	no	17	97.7	155	104	132	86	invasive	17.47	38.7	116.1	141.2	111	2.16	3	105.2	207.1	122	26.4	22.5	0.527	1.37	alive
111	female	no	no	21	97.7	85	38	78	100	non-invasive	7.66	29.5	59.5	131.6	384	2.2	4.21	22	28.3	91	31.2	6.5	0.312	1.21	alive
52	female	no	no	16	97.16	113	62	64	99.6	non-invasive	19.07	34	35.7	141.6	120	2.19	2.58	21.3	32	101	23.5	7.9	0.002	1.2	alive
65	male	yes	no	35	97.7	206	114	123	100	non-invasive	11.92	33.5	160.9	136.2	150	2.22	3.73	19.8	16	126	22.4	11.2	1.256	1.12	alive
49	male	no	no	24	96.8	239	143	78	99	non-invasive	17.78	49.4	88.7	139.1	177	2.48	3.72	34.1	23.9	171	22.7	28.3	0.026	1.15	alive
87	male	no	no	26	96.8	211	132	180	93.2	non-invasive	7.74	34	508	141.2	69	2.29	4.94	26.9	30.2	66	30.3	18.7	0.108	1.26	alive
36	male	no	no	15	97.88	141	101	73	98	invasive	10.36	39	48	141.6	136	2.14	3.89	99.9	29.6	137	23	16.9	0.001	1.06	alive
59	male	no	no	18	97.7	201	109	83	99	invasive	11.23	40.1	86.2	138.4	177	2.41	4.01	39.5	29	133	26.2	8.2	0	1.18	alive
56	female	no	no	15	97.7	170	93	95	99	invasive	18.81	31.9	48.1	139.4	153	2.27	4.49	92.9	22.8	119	29.3	24.3	0.009	1.07	alive
67	female	no	no	38	97.7	118	79	145	93	invasive	16.59	32.6	61.9	136.2	310	2.31	3.16	10.5	24	85	30.9	15.4	0.014	1.22	alive
45	female	no	yes	36	97.7	96	65	120	96	non-invasive	17.63	30.6	986.9	139.2	128	1.62	5.36	14.4	23	52	30.8	3.3	0.398	1.08	alive
24	male	no	no	16	96.8	95	53	125	98.9	invasive	11.86	37.4	63	136.1	136	2.21	3.31	19.7	32.3	153	29.1	14.5	0.396	1.37	dead
74	female	yes	no	15	97.52	171	83	98	93	invasive	22.32	28.4	29.6	137.8	189	2.04	3.82	92.3	208.6	131	26.6	14.4	0.03	1.24	alive
72	male	yes	no	46	98.06	156	87	156	98	invasive	8.34	37.9	83.9	141.7	122	2.1	3.43	14	36.1	122	28.5	13.8	0.071	1.39	alive
68	male	no	no	18	98.24	170	92	60	99	non-invasive	9.86	41.2	60.7	135.5	91	2.27	3.13	35.2	44.5	138	22.9	17.5	0.004	1.13	alive
78	female	yes	no	15	97.16	177	82	91	98	invasive	20.87	23.7	69.2	139	374	2.24	3.82	6.8	18.7	90	37.3	18.4	0.173	1.31	alive
71	male	no	no	15	97.16	146	84	90	99	invasive	6.99	36.7	130.6	128	159	2.42	3.25	241.3	356	132	30.1	37.6	0.302	1.24	alive
58	male	yes	no	18	96.8	89	52	104	98.5	non-invasive	28.31	29.9	57.3	141.5	185	2.13	4.7	26.8	25.1	104	21.7	9.1	0.08	1.32	alive
53	female	no	no	19	98.06	161	74	84	99	non-invasive	25.04	36.1	77.1	140.9	115	2.16	2.73	60.5	106.2	108	21.6	6.2	0.005	1.22	alive
65	male	no	no	15	97.7	192	98	70	99.6	non-invasive	15.56	42.6	47.7	138.6	103	2.29	2.87	15	19.6	137	22.8	11.1	0.008	1.03	alive
87	female	no	no	22	97.7	225	112	72	99	non-invasive	6.68	37.2	134.7	141.2	99	2.23	3.34	11.3	18.5	109	21.6	9.1	0.02	1.09	alive
88	female	no	no	25	98.42	187	126	114	100	non-invasive	5.94	37.8	41.8	134.4	185	2.27	3.68	7	16.2	141	25.2	10.6	0.003	1.18	alive
51	male	no	no	16	97.34	157	85	66	99.5	non-invasive	20.07	40.4	75.1	140.1	117	2.17	3.77	56.4	68.4	137	32.5	19.3	0	1.38	alive
66	male	yes	no	16	97.52	221	91	104	99.8	invasive	18.2	43.1	156	136.9	161	2.42	3.65	22.2	21.7	131	30.3	18.2	0.069	1.25	alive
77	female	no	no	15	97.7	144	75	60	99	non-invasive	3.29	37.5	43.6	141.7	111	2.17	3.27	10.7	17.8	97	28.3	11.1	0.005	1.07	alive
59	female	no	no	30	98.24	118	64	130	97	non-invasive	8.76	37.2	45.6	141.7	170	2.16	4.08	19.2	27.7	140	27.8	9.7	0.005	1.07	alive
81	male	no	yes	39	97.34	150	84	117	99	non-invasive	6.25	35.2	72.9	134.9	90	2.29	3.73	67.5	85	130	33.7	16.2	0.061	1.26	alive
50	male	no	no	35	<96.8	66	37	87	99.1	non-invasive	16.08	26.5	134.6	140.6	46	1.95	3.13	262.2	362.2	98	29	8.8	0.022	1.32	alive
63	female	yes	no	21	97.52	171	81	108	98.7	non-invasive	16.6	30.1	242.8	126.7	128	1.99	6.16	57.4	96.3	55	32.7	10.7	0.046	1.39	alive
93	female	no	no	18	97.52	152	81	74	100	non-invasive	4.87	32	77.4	140.2	136	2.33	4.45	17.8	32.5	104	29.8	12.2	0.232	1.28	alive
66	male	no	no	25	97.7	141	89	124	99	non-invasive	12.4	35.8	145.9	145	124	2.12	3.65	24.2	16.9	122	28	19.3	0.034	1.15	alive
51	male	no	no	16	98.42	182	117	90	99	invasive	8.2	40.1	108.6	146.5	166	2.38	4.37	17.9	21.2	144	29.9	19.2	0.03	1.26	alive
78	male	yes	no	15	98.06	158	54	112	99	invasive	12.77	25.4	87.5	135.7	207	2.09	3.81	24.4	47.9	86	30.9	54	0.207	1.56	alive
57	male	no	no	30	97.16	95	66	121	97	non-invasive	4.51	26.4	21.4	125.7	205	2.1	3.5	29.9	11.4	96	44.9	3.5	0	1.23	alive
65	male	no	no	17	96.8	147	83	48	99	non-invasive	4.17	35.7	58.5	140.5	84	2.13	3.97	9.3	23.9	128	23.3	17.3	0	1.23	alive
56	female	no	no	25	96.98	118	65	66	99.7	non-invasive	23.8	34.6	52.4	145	176	2.14	2.82	93.1	144.9	120	18	10.8	0.025	1.08	alive
80	female	no	yes	36	97.88	111	55	64	98	non-invasive	7.85	31.6	80.7	142.9	162	2.17	3.36	11.3	21.7	80	26.7	13.5	0.049	1.19	dead
64	female	no	yes	25	98.06	162	143	134	96	non-invasive	16.63	25.7	42.1	127.8	249	2.01	3.5	10	37.2	114	32.4	16.8	0.033	1.28	alive
85	female	no	no	15	97.7	151	82	58	99	invasive	3.18	29.8	44.5	139.8	167	2.08	2.69	6.9	15.2	114	33.2	13.8	0.029	1.16	alive
84	female	no	no	18	97.7	191	95	128	99	invasive	9.07	37.1	103.4	143.1	190	2.23	3.29	13.4	21.4	110	24.1	14.3	0.009	1.15	alive
48	female	no	no	16	96.8	93	47	123	97.7	invasive	19.27	36.6	82.7	142.5	213	2.16	2.35	19.8	32.1	106	29.7	8.2	0.043	1.28	alive
95	male	no	no	26	96.98	109	66	112	98	invasive	12.58	20.1	85.7	146.9	291	1.87	3.51	40.8	132.3	96	30.4	9.9	0.077	1.51	alive
73	male	no	no	18	97.16	144	84	90	97	non-invasive	7.16	42	63.1	148	150	2.15	3.91	25.2	16.3	168	23	12.2	0.04	1.22	alive
77	male	yes	no	18	97.34	222	92	73	99.8	non-invasive	8.55	32.5	149.9	140.6	176	2.16	3.65	18.2	19.4	122	22.1	9.8	0.022	1.05	alive
82	male	no	no	22	97.7	89	53	111	99	non-invasive	6.32	27.3	149.8	126.4	61	2.13	3.72	37.9	25	138	37.8	17.7	0.243	1.61	alive
67	male	no	no	21	96.8	123	62	110	85.2	non-invasive	20.93	32.7	60.7	138.5	99	2.11	4.27	15.7	26.9	105	32.5	10.7	0.062	1.43	alive
77	male	no	no	15	98.24	181	79	67	96	invasive	6	40.3	87.5	136.5	163	2.06	4.5	22.4	22.9	141	32.1	34.1	0.032	1.32	alive
87	male	no	no	20	97.34	189	83	48	97.7	non-invasive	6.2	39.8	99.1	137.5	154	2.23	3.45	23.2	31.5	146	25.7	13.4	0.023	1.1	dead
63	male	no	no	23	96.8	140	93	79	98	non-invasive	17.75	38.9	52.9	137.1	96	2.18	3.15	49.2	87.9	120	25.5	9.9	0.009	1.25	dead
65	female	no	no	17	97.34	139	82	87	99	invasive	8.94	28.7	45.8	143.4	164	2.04	3.22	25.5	25.6	115	24	15.5	0.003	1.15	alive
73	male	no	no	26	97.7	200	115	73	99.5	non-invasive	7.3	41.1	68.6	138.4	73	2.18	3.58	24.3	31.7	135	22.5	17.7	0	1.11	alive
51	male	no	no	16	96.8	104	74	105	99.6	non-invasive	22.06	27.2	52.5	139.9	163	1.77	2.92	21.2	19.7	98	25.8	10.4	0.014	1.32	alive
82	male	no	no	15	97.52	112	69	78	87	invasive	3.01	30.7	81.8	141.7	149	2.09	3.65	8.7	25.4	117	27.8	11.7	0.002	1.15	alive
79	female	no	yes	20	97.34	118	79	102	99	non-invasive	7.93	33.3	93.4	133.7	133	2.18	3.7	17.2	28.3	80	40.7	47.6	0.047	2.71	alive
76	male	no	no	19	98.24	151	85	65	96	non-invasive	4.27	32.5	96.7	136.2	72	2.14	3.29	15	29.1	113	30.6	26	0	1.29	alive
99	female	no	yes	15	97.7	90	45	104	90	non-invasive	10.1	30.6	110.3	137.4	243	2.12	3.35	15.4	51.8	105	32.9	7.9	0.045	1.33	alive
46	male	no	no	15	97.88	92	58	108	99	invasive	17.95	39	58.5	129.6	169	2.43	4.11	134.4	244	118	26.3	20.2	0	1.15	alive
74	female	yes	no	27	97.34	140	115	77	99	non-invasive	17.01	31.5	969.5	132.1	184	1.56	6.37	42.4	70.5	71	33.9	3.8	39.324	1.24	alive
52	female	no	no	18	96.98	89	48	98	99.2	non-invasive	7.67	18.4	40.6	142.5	90	1.85	4.04	24.9	31.1	68	39.1	25.9	0.083	1.79	alive
95	male	no	no	26	96.8	76	57	110	99	invasive	17.6	23.8	100.5	133.3	212	2.14	4.05	31.6	72.6	45	30.7	4.4	0.045	1.28	alive
80	female	no	no	27	98.06	117	72	130	99	invasive	5.47	23.3	163.6	146	257	2.33	3.75	51.2	87.7	123	28.9	24.9	3.284	1.63	alive
28	male	no	no	18	97.16	146	96	103	98.6	non-invasive	27.45	49.3	41.4	136.6	189	2.31	2.87	18.8	19.3	169	22.6	13.2	0.008	1.1	alive
34	male	no	no	22	97.34	153	75	102	98.8	non-invasive	30.04	43.3	52.5	139.1	225	2.21	3.3	36	43.8	147	21.3	11.4	0	1.16	dead
53	female	no	no	17	97.88	136	90	83	99	invasive	17.24	32.5	71.1	129.9	654	2.29	5.52	29.3	44	97	30.6	8	0.059	1.22	alive
73	male	no	no	22	97.16	128	72	66	99.4	non-invasive	6.64	38.5	89.5	138.3	259	2.24	2.93	20.8	14	140	23.9	19.8	0.008	1.17	dead
85	female	no	no	15	97.16	130	69	74	98	invasive	9.49	40.4	71.9	140.6	93	2.17	4	15.7	38.2	90	23.8	22.2	1.991	1.21	alive
87	female	no	yes	0	<96.8	0	0	32	61	invasive	14.52	30.5	73.8	143.6	132	2.11	5.77	23.6	63.4	160	62.7	39.1	0.549	1.92	dead
27	female	no	no	36	96.8	134	78	104	98	non-invasive	14.73	41.7	42.6	136.5	198	2.34	4.83	18.9	16.2	127	24.1	7.6	0	1.15	alive
80	male	no	yes	24	97.7	86	47	103	94	non-invasive	10.16	38.8	137.1	137.2	83	2.32	4.68	5	16	86	34	12.5	0	1.17	alive
76	male	yes	no	22	102.2	127	80	110	99	non-invasive	11.83	40.5	139.7	137.2	89	2.34	4.07	24.6	25	115	22	23.6	0.095	1.1	alive
70	male	yes	no	15	97.34	190	112	92	98	invasive	15.2	30	95.6	135.2	187	2.5	3.63	40.2	26	169	25.5	19.8	0.002	1.23	alive
67	male	no	no	21	97.16	136	92	76	94.7	non-invasive	18.23	31.8	133.3	130.3	93	1.94	2.83	14.8	50.6	108	64	41.3	0.133	2.41	dead
79	female	no	no	20	97.7	205	148	116	99	invasive	12.09	37.6	59.6	139.8	129	2.18	2.49	14	19	116	22.6	18.5	0	1.04	alive
58	female	no	no	23	97.7	217	85	85	98.3	non-invasive	12.07	44.7	49.5	137.1	131	2.37	2.92	15.2	39.5	121	23.6	18.3	6.081	1.16	alive
80	male	no	no	22	97.7	112	69	83	86.7	non-invasive	18.57	34.5	59.1	138.9	114	2.16	3.01	28.5	39.2	118	33.3	19.2	0.046	1.38	alive
98	male	no	no	23	97.7	106	66	76	92.3	non-invasive	5.83	39.1	362.6	141.7	102	2.2	6.76	66.4	66.6	142	29.8	9.9	0.095	1.22	alive
59	female	no	no	17	97.7	146	87	77	98	non-invasive	12.04	40.8	41.1	138.1	94	2.39	3.12	26.6	26.5	108	25.7	9.9	0.005	1.11	alive
44	male	no	no	28	97.34	224	131	77	99	non-invasive	10.08	43.3	66	139.3	176	2.37	3.39	30.1	23.3	152	26.5	18.2	0.038	1.1	alive
118	female	no	no	21	97.16	148	117	168	99.6	invasive	7.12	36.3	45.4	146.5	117	2.13	2.95	24.2	35.9	118	24.9	15.5	0.024	1.21	dead
71	female	no	no	25	97.16	86	52	74	99	non-invasive	6.1	31.7	69.3	129.4	187	2.18	3.56	8.6	21.8	76	30.2	7.3	0.003	1.23	alive
41	male	yes	no	15	100.4	127	80	126	98	invasive	3.61	41.2	64.2	143.1	151	2.31	4.26	26.2	18.3	112	26	16.3	0.004	1.02	alive
81	female	no	no	16	97.16	132	77	64	99	non-invasive	10.72	38.6	46.7	133.5	56	1.99	3.61	9.6	26.4	88	20	22	0.152	1.11	alive
65	male	no	yes	15	97.7	160	103	84	96	invasive	4.95	26.2	71.8	142	235	2.02	2.11	7.3	11.2	78	27.4	10.7	0.086	1.23	alive
78	male	no	no	18	97.34	97	56	102	91.7	non-invasive	14.47	38	75.7	142.2	148	2.11	3.36	27.4	36.1	123	24.9	8.2	0.003	1.26	alive
65	male	no	no	30	97.7	147	88	117	97	non-invasive	22.47	42	166.3	139.7	99	2.14	4.02	25.5	63.1	159	25.8	17.9	14.282	1.22	alive
72	female	no	yes	15	97.34	153	89	79	100	invasive	12.61	41.6	64.1	137.3	162	2.42	2.6	14.7	21.9	138	22.6	24.2	0.049	1.13	alive
84	female	no	no	23	97.34	138	74	83	99.5	non-invasive	32.61	40.1	52.4	132.5	381	2.42	4.12	13.3	26.6	113	29	19.5	0.013	1.26	alive
60	male	no	no	14	97.16	130	64	130	99	invasive	23.93	36.6	52.5	140.2	215	2.13	3.12	13.7	29.2	143	22.8	15.7	0	1.19	alive
67	male	no	no	18	97.7	84	51	55	99	non-invasive	4.67	33.6	277.3	135.8	144	2.08	5.93	268	418.2	92	35.4	9	0.329	1.26	alive
20	male	yes	no	22	97.34	120	72	125	99.5	non-invasive	21.59	45.9	194.2	126.1	266	2.62	4.95	108.4	22.1	163	27.5	10.7	0.014	1.26	alive
71	female	no	no	18	97.88	184	97	90	99	non-invasive	4.42	38.3	29.4	132.9	95	2.08	3.3	48.3	63.2	121	23.4	27.3	0.008	1.17	alive
101	female	no	no	15	98.06	159	102	107	98	invasive	6.53	31	36.6	138.8	131	2.19	3.79	15	21.5	66	26.9	28.2	0.006	1.12	alive
68	male	no	no	12	97.16	134	84	60	97	non-invasive	12.69	38.9	47	140.7	196	2.12	3.3	23.3	35.4	127	24.2	8.4	0.092	1.06	alive
62	female	yes	no	15	97.7	128	83	118	99	invasive	5.72	31.3	67.2	140	135	2.13	3.56	28.5	35.9	83	27.4	18.2	0.02	1.17	alive
74	male	yes	no	15	98.6	158	87	113	99	invasive	8.88	40.4	69.3	136.4	226	2.31	4.74	13.4	14.5	132	29.3	46.4	0	1.16	alive
85	female	no	yes	22	96.98	170	71	63	98.2	invasive	12.49	35.3	81.6	140.1	211	2.23	3.5	22.3	38.7	116	28.8	16.8	10.02	1.13	alive
68	female	no	no	18	97.16	180	51	62	99.2	non-invasive	11.45	39.5	48.4	137.1	92	2.17	4.1	19.8	36.1	102	21.8	9.4	0.003	1.11	alive
78	male	no	no	17	97.16	125	68	129	93	invasive	20.52	34.4	139.4	131.3	201	2.04	4.05	12.9	26.6	125	22.6	20.2	0.02	1.24	alive
79	male	no	yes	26	97.7	74	52	99	98	non-invasive	5.92	34.4	48.1	139.9	116	2.14	4.18	11.1	20.7	94	24.7	6.5	0.018	1.05	alive
60	female	no	no	16	97.16	158	96	68	99.3	invasive	20.53	38.5	45.5	139.3	111	2.12	2.71	26.5	32.5	113	19.5	13.8	0.003	1.03	alive
71	female	yes	no	20	97.34	136	86	117	96.1	non-invasive	11.36	29.3	76.8	148	299	2.3	2.65	5	12	109	24.7	10.5	0.163	1.15	alive
82	female	no	no	28	97.7	175	92	140	99	non-invasive	8.3	35.5	52.2	132.1	172	2.23	4.08	7.9	15.5	102	25.9	23.2	0.019	1.09	alive
87	female	yes	no	40	97.7	113	93	112	87	non-invasive	12.86	28.1	99.6	141.7	220	2.03	3.92	8.8	15.9	77	26.4	8.4	0.044	1.41	alive
54	male	no	no	22	97.7	145	94	112	99	non-invasive	10.29	35.9	87.9	142.4	86	1.94	3	97.4	69.8	125	30.9	26.4	0.014	1.35	alive
80	male	no	no	16	97.7	224	104	55	98.5	non-invasive	5.72	39.8	144.2	140.9	157	2.32	3.29	12.4	25.4	129	19.4	16.9	0.019	1.05	alive
71	male	no	no	16	96.8	84	55	74	100	non-invasive	14.96	25.3	112.9	138.4	120	1.96	3.01	22.2	46.4	78	29.1	17	0.187	1.38	alive
77	female	yes	no	38	97.34	181	107	155	99	invasive	14.37	33.3	54.5	137.8	130	2.16	4.52	115.3	477.8	96	38.7	8.7	0.631	1.21	alive
39	male	yes	no	16	<96.8	68	23	124	96	invasive	21.24	40.7	264.4	141.5	178	2.3	3.96	20.4	50.2	127	33.6	13.5	12.457	1.32	alive
54	female	no	no	24	97.16	143	95	117	99.4	non-invasive	16.51	33.5	100.5	136	56	1.92	2.89	34.5	47	116	30.7	14.6	3.863	1.12	alive
87	female	no	no	18	97.34	113	84	90	100	non-invasive	7.03	28	147	136	614	2.09	4.11	11.6	15	97	26.9	10.3	0.049	1.12	dead
68	female	no	no	18	96.98	88	44	84	99.7	non-invasive	9.51	25.6	40.2	139.1	99	1.85	4.23	11.2	18.7	77	25.3	13.5	0	1.3	alive
51	male	yes	no	24	<96.8	118	81	124	93.5	non-invasive	19.92	43.3	49.4	132.9	205	2.48	3.06	95.9	311.8	141	26.2	13.9	0.023	1.11	alive
76	male	yes	no	23	97.7	228	154	97	98	non-invasive	7.48	38.1	44.9	135.4	179	2.33	3.45	10.3	18.7	123	27.6	23.2	0.007	1.05	alive
67	female	no	no	21	97.16	90	67	125	99	non-invasive	12.6	36.7	58.3	136	162	2.08	3.38	29	23.5	79	31.2	20.8	0.019	2.24	alive
75	female	yes	no	26	96.98	214	92	126	88.4	non-invasive	12.88	31.8	423.3	140.1	218	1.98	4.29	35.9	45.9	86	23.9	6.8	0.034	1.14	alive
78	male	no	no	16	96.8	107	68	110	100	invasive	19.7	40.4	75.4	140.9	121	2.32	2.82	51.2	43.2	124	17.4	15.7	0.25	1.1	alive
81	male	no	yes	29	97.7	103	46	106	99	non-invasive	16.7	34.9	271.5	135	239	2.39	3.75	202.4	317.2	106	23.8	14.1	2.233	1.17	alive
81	female	no	no	16	98.24	199	73	76	95	non-invasive	10.53	40.2	44.7	137.1	125	2.27	3.54	17.6	26.5	107	19.8	22	0.017	1.1	alive
76	female	yes	no	19	97.16	249	133	66	99.1	non-invasive	17.38	43.7	56.2	138.1	275	2.29	2.84	14.6	25.2	143	17.4	11.9	0	0.98	alive
86	male	no	no	15	96.98	96	53	77	100	invasive	14.07	28.2	245.6	130.3	125	1.55	4.6	13	23.9	67	34.3	7.5	0.022	1.37	alive
67	male	no	no	26	98.96	175	91	98	99	non-invasive	11.84	43.2	78.5	141.6	361	2.35	3.26	33	31.8	159	28.6	16.8	0.008	1.14	alive
85	male	no	no	26	98.6	136	71	102	78	non-invasive	13.23	33.5	77.6	135.2	99	2.19	3.05	18.5	36.1	94	36.1	38.9	3.747	1.24	alive
58	male	no	no	26	99.68	128	90	147	95.7	non-invasive	15.96	30.3	63	135.6	109	1.97	2.66	36.7	225.7	102	25.9	17	5.729	1.49	alive
63	female	no	no	15	98.24	130	84	90	97	invasive	20.17	40.9	72.7	140.5	246	2.38	2.75	13.4	22.9	115	25.8	18.2	0	1.09	alive
76	female	no	no	26	97.7	179	104	137	99	non-invasive	10.55	30.8	61.9	132.3	80	2.09	3.93	6.5	11	122	24.7	10.6	0.019	1.27	alive
84	male	no	yes	26	97.7	128	70	113	99	non-invasive	9.59	31.8	45.2	117	142	2.18	4.31	19.9	26	101	47.5	11.1	0.153	1.29	alive
45	female	no	no	17	97.16	100	74	75	98	invasive	10.88	33.9	41.8	142.8	336	2.21	3.88	5.1	9.7	126	22.3	8.8	0.006	1.04	alive
62	male	no	no	15	96.8	181	116	111	99.3	invasive	19.46	42.3	69.1	139.2	91	2.23	2.96	19.1	36.5	143	29.5	15.8	0.008	1.26	alive
68	male	yes	no	26	97.52	178	114	103	98	non-invasive	12.35	34	773.8	136.7	187	2	6.9	83.7	78.5	68	31.1	6	0.032	1.25	alive
63	female	yes	no	17	97.34	227	120	140	92	non-invasive	12.22	46.1	31.5	140	151	2.37	3.59	16.6	13.8	142	20.2	14.3	0.006	1.1	alive
68	female	no	no	38	97.7	184	110	186	93	non-invasive	12.77	42.3	78.7	142.1	193	2.2	3.17	18.2	38.9	134	25.2	28.9	0.033	1.21	alive
95	female	no	yes	15	97.52	98	71	72	99	invasive	7.52	23.2	40.9	131.7	190	2.4	4.27	12.5	24.2	105	27.3	9.2	0.01	1.13	alive
55	male	no	no	18	97.16	165	84	100	99.6	invasive	12.19	38	76.7	137.1	131	1.98	2.83	42.1	55.9	121	24.3	11.4	0.005	1.19	dead
74	female	no	no	17	97.7	188	88	55	100	non-invasive	19.42	40.3	53.8	141.8	135	2.19	2.49	17.3	31.6	107	23.7	20.8	0.014	1.21	alive
79	male	no	yes	15	98.24	94	57	80	97	invasive	8.68	20.9	111.1	141.8	108	1.83	3.52	26.1	51	158	24.4	24.2	0.313	1.41	alive
91	male	yes	yes	20	97.34	167	93	82	99	invasive	10.26	26.4	73.3	121.6	294	2.06	3.46	16.1	19.3	100	27.8	8.4	0.009	1.2	alive
48	male	no	no	22	97.34	112	69	135	95	invasive	17.17	41.2	138.4	150.8	546	3.41	4.27	102.3	59	136	25.1	14.1	0.084	1.17	alive
71	female	yes	no	15	97.7	144	83	120	99	non-invasive	8.76	31.4	70.2	135.6	106	2.48	3.82	7.8	18.2	82	24.6	25.3	0.011	1.32	alive
75	male	no	no	22	97.16	149	79	160	99.7	invasive	5.07	27.3	99	142	135	2.15	3.59	12.6	21.8	117	26.1	9.8	0.026	1.26	alive
77	male	no	no	22	97.16	197	87	68	96.8	non-invasive	9.08	40.6	60.3	140.2	172	2.24	3.8	11.3	25.1	159	29.3	27.3	0.011	1.18	alive
63	male	yes	no	30	100.04	163	86	110	91	invasive	2.75	38.6	46.3	135.9	91	2.42	3.46	37.6	81.7	146	28.6	18.6	0.009	1.13	alive
76	male	no	no	15	97.7	174	110	80	92	invasive	6.44	36.1	79.9	137.1	138	2.43	3.81	3.7	16.6	138	27	16.5	0.04	1.18	alive
70	male	no	yes	20	97.7	94	57	140	100	invasive	29.61	21.8	87.9	135.7	579	2.39	4.84	123.6	154.7	93	30.9	4.4	0.758	1.41	alive
49	male	yes	no	21	97.7	177	79	76	99	non-invasive	5.74	38.1	528.7	140.4	88	2.26	3.88	25.5	15.9	135	37	11.6	0.026	1.23	alive
77	female	no	no	26	97.34	179	123	96	95.1	non-invasive	24.22	43.5	55.4	142.2	231	2.41	3.01	30	31.7	135	25.6	18.7	0.025	1.16	alive
86	female	no	yes	17	97.34	194	83	84	88	non-invasive	10.87	41.5	86.1	142.4	171	2.24	3.29	24	47.7	108	23	12.5	0.036	1.14	alive
69	female	yes	no	28	97.7	226	119	101	97	non-invasive	21.87	47.4	41.9	132.7	237	2.31	2.97	22.1	29.5	137	22.7	18.1	0.026	1.15	alive
67	female	yes	no	17	96.8	203	123	132	99	invasive	31.98	43.6	60.9	137.9	331	2.26	3.31	148.2	202.5	135	25.2	12.6	0.163	1.13	alive
105	female	no	no	15	97.7	145	77	88	93	non-invasive	26.08	25.4	86.3	134.8	355	2.05	4.11	27.7	52.8	107	35.3	20.1	0.205	1.21	alive
65	female	no	no	15	97.16	215	124	88	99	invasive	7.48	40.2	45.8	141.7	171	2.35	2.97	19.6	25.9	121	20.2	30.6	0.018	1.07	alive
73	male	no	no	25	98.96	147	79	105	99.5	non-invasive	9.11	38.3	57.5	148.3	175	2.55	3.94	26.3	22.7	115	22.8	6.9	0.038	0.97	alive
85	female	no	no	30	97.88	148	82	80	92	non-invasive	6.71	35.6	112	138.8	89	2.15	5.22	42	31.4	153	22.4	15	0.086	1.08	alive
72	male	no	yes	22	98.24	107	69	93	97.7	non-invasive	13.28	39.8	128.7	139.2	80	2.21	2.63	24.7	41.9	92	23.4	20.1	0.009	1.1	alive
29	male	no	no	18	97.34	145	97	52	97	non-invasive	18.03	45.2	46.1	144.8	155	2.22	3.22	10.8	38.2	153	29.2	14.8	0	1.31	alive
68	female	no	no	25	97.7	150	90	94	98	non-invasive	8.22	34.3	78.8	138.5	122	2.11	4.85	152.5	83.7	143	30.4	40.1	0.034	1.36	alive
69	male	no	no	20	97.16	144	85	61	95.4	non-invasive	13.19	35.1	97.1	135.2	144	2.23	4.48	27.8	37.4	102	25.8	13.3	0	1.16	alive
50	male	no	no	20	97.16	139	74	90	99.4	non-invasive	13.4	42.2	52.5	141	224	2.34	3.73	25	53.8	155	24.3	9.1	0	1.04	alive
63	male	no	no	28	97.34	114	83	104	98.6	non-invasive	7.34	31.4	55.9	131.4	327	2.34	3.27	3.1	9.9	95	29.7	12.7	0.011	1.17	alive
114	male	no	yes	15	98.06	127	85	78	95	non-invasive	20.51	38.7	71	135	72	2.22	4.1	27.6	46	127	26.5	30.7	0.051	1.2	alive
38	male	no	no	16	97.34	143	110	122	99.7	non-invasive	10.53	32.5	47.9	137.9	259	2.44	3	10.9	33.8	148	25.4	12.1	0	0.98	alive
21	female	no	no	24	98.6	123	93	91	99.8	non-invasive	6.73	40.6	58.2	139.2	141	2.29	3.66	5.3	17.8	113	27.7	10.2	0	1.29	alive
50	female	no	no	24	98.06	134	85	125	89.3	non-invasive	15.1	33.4	200.1	131.9	208	2.26	4.44	27.5	42.4	147	35.1	26.2	0.208	1.57	alive
56	male	yes	no	15	97.7	191	118	85	98.9	invasive	10	42.9	116	137.2	64	2.22	3.83	43.3	31	140	22.7	11.3	0.019	1.28	alive
86	female	no	no	13	97.16	90	63	85	99.2	invasive	7.02	32.7	59.5	138.2	157	2.22	4.22	15.8	23.2	113	30.2	18.8	0.019	1.49	alive
48	male	no	no	26	97.16	127	64	118	95	invasive	14.29	30.7	75.5	146.1	136	2.34	3.06	36.5	81.9	136	24.8	23.3	0.029	1.32	alive
34	male	no	no	15	97.34	107	66	69	98.9	invasive	13.88	41.4	61.1	141.6	112	2.3	2.75	61.5	61.9	135	23.4	15.1	0.057	1.08	alive
64	female	no	no	20	97.7	94	54	85	94.7	non-invasive	11.23	37.3	46.5	133	165	2.39	3.84	18.7	23.1	111	19.9	18	0	1.11	alive
80	female	no	no	15	98.96	109	74	121	97	invasive	8.22	23.9	63.4	137.2	204	2.06	3.23	69.8	97.3	91	29.2	15	0.016	1.38	alive
70	male	yes	no	20	97.34	146	93	143	96.1	non-invasive	13.72	43.1	167	156.8	155	2.63	2.09	26.8	26.7	158	20.1	6.4	0.184	1.15	alive
84	female	yes	no	20	98.06	102	53	70	99.8	non-invasive	9.52	35.5	80.7	144.6	101	2.12	3.04	31.6	58.2	97	22.8	18.5	0.969	1.36	alive
84	male	no	no	18	97.52	186	114	124	98	non-invasive	10.4	35.2	82.1	139.4	105	2.11	3.38	10.5	26.7	105	30.9	11.1	0.567	1.12	alive
78	male	no	no	21	97.7	125	97	83	99	non-invasive	11.89	36.1	141.9	140.9	86	2.51	3.98	24.6	41.8	126	28.5	12.1	0.148	1.31	alive
73	male	no	no	15	97.52	196	112	85	97	non-invasive	8.76	38.8	20.9	138.5	197	2.22	3.27	14.2	31.2	123	24.8	18.9	0.045	1.09	alive
44	male	no	no	24	97.7	117	68	94	88	non-invasive	4.99	36.7	99.4	142.1	145	2.28	4.15	10.8	19.7	168	24.3	13.2	0.046	1.19	alive
73	female	no	no	17	97.34	177	82	84	99	non-invasive	8	35	44.9	141	87	1.86	3.48	14.9	17.6	105	23.8	10.2	0	1.07	alive
51	female	no	no	18	97.16	119	78	89	95	non-invasive	10.4	38.1	65.8	143.2	134	1.91	2.91	23.9	25.6	128	18.6	11.4	0.008	1.05	alive
80	female	no	yes	18	97.34	110	77	165	90.3	non-invasive	25.5	35.4	118.4	141.8	234	2.29	4.44	117.3	297.8	117	30.8	31.3	22.1	1.46	alive
74	male	no	no	24	97.88	174	110	99	99	non-invasive	12.42	42.7	86.9	140	120	2.43	4.61	14.9	18.8	158	24.6	10.4	0.024	1.07	alive
81	male	no	no	27	97.7	168	98	94	99	invasive	10.67	41.9	67.4	139	223	2.2	3.89	38	63	139	28	10.2	0	1.32	alive
67	male	no	no	26	97.7	135	90	130	99	invasive	21.31	35.2	163	137.7	277	2.05	3.66	17.7	36	137	27.3	7	2.93	1.17	alive
56	male	no	no	29	97.16	170	116	83	99	non-invasive	4.76	41.9	121.1	139.6	150	2.14	3.33	29.7	30	142	23.5	16.3	0.003	1	dead
54	male	yes	no	16	<96.8	75	54	121	96.6	invasive	23.53	35.4	87.3	142.8	123	2.09	4.35	18.7	177.1	119	24.3	16	0.114	1.16	alive
87	female	no	no	27	100.4	99	70	130	97	non-invasive	10.46	40.6	59.3	140.2	400	2.27	3.7	10.7	38.4	118	27.8	44.3	0.025	1.23	alive
67	male	no	no	26	98.24	112	62	86	95	non-invasive	6.13	32.9	52.1	134.4	253	2.31	4.15	23.3	21.3	165	29.5	21.7	0.007	1.1	alive
71	male	no	no	13	98.6	150	85	77	99	non-invasive	8.39	39.2	108.3	140.1	67	2.36	3.14	111	110.5	126	26.6	20.7	0.056	1.11	alive
78	male	no	no	26	<96.8	90	59	215	94	non-invasive	10.95	39.1	187.9	140	128	2.39	2.89	44.2	84.8	125	26.9	19.8	0.128	1.26	alive
66	male	no	no	18	96.8	79	54	108	91.3	non-invasive	19.05	33.3	107.7	141.9	96	2.13	3.54	17.1	18.3	77	27.4	10.8	0.005	1.27	alive
87	male	no	no	21	97.7	201	104	116	99.3	non-invasive	7.89	37.6	74.7	143.7	81	2.23	2.81	9	18.1	138	23.6	18.4	0.04	1.03	alive
52	male	no	no	21	100.4	116	81	133	98	non-invasive	7.92	42.2	57.9	159.9	242	2.28	2.86	36.7	14.5	140	24.8	19.9	0.018	1.12	alive
73	male	no	no	15	97.7	92	57	65	93	non-invasive	8.8	29.4	51.8	126.8	94	2.03	2.31	23.1	22.7	113	23.7	16.1	0.007	1.28	alive
68	male	no	no	18	99.68	83	61	86	91.2	non-invasive	16.16	30.9	206.1	131.2	124	2.09	4.89	743	1682.4	98	44.7	80.1	7.634	3.23	alive
69	female	yes	no	25	98.06	194	168	130	98	non-invasive	10.33	24.6	220	118	82	2.05	3.83	22.4	40.9	107	28.6	29.4	0.315	1.29	alive
71	male	yes	yes	20	101.12	104	79	104	99.4	invasive	9.49	40.7	161.4	131.9	265	2.45	7.12	273.8	566.2	137	35.8	92.2	1.055	2.76	alive
47	female	yes	no	22	97.34	132	83	117	98.8	non-invasive	34.34	46.1	58	138.2	198	2.41	3.48	20.1	35.2	135	18.5	7.5	0	1.05	alive
66	male	no	no	31	97.16	144	84	63	97	non-invasive	6.47	31.5	53.7	136.9	93	2.26	3.41	27.3	64.7	96	27.2	20.2	0	1.17	alive
74	female	yes	no	34	100.04	99	52	102	84	non-invasive	8.07	33.8	230.2	137.1	200	2.2	5.68	40.2	38.3	116	31.4	47.9	0.605	1.49	alive
83	male	no	yes	21	96.8	138	89	149	100	non-invasive	10.4	29.5	125.3	142.1	194	2.17	3.65	46	161.6	93	24	9.5	1.606	1.15	alive
29	male	no	no	26	100.22	121	76	139	99	non-invasive	5.44	22.6	52.7	132.2	393	2.11	3.75	27.3	41	113	26.2	5.6	0	1.11	alive
65	male	no	no	16	96.98	70	26	82	79.2	invasive	8.94	28.4	230.4	132.7	162	2.18	4.94	764	799.2	118	36	14.1	0.456	1.4	dead
67	male	no	no	17	97.34	120	74	106	97	non-invasive	13.06	36.3	66.5	145	123	2.34	3.73	28.2	32	113	27.1	23.5	0	1.1	alive
85	male	yes	no	15	97.34	108	55	136	94	invasive	5.6	20	312	133.4	287	2.72	3.71	22.1	33	119	40.6	3.5	0.049	1.57	alive
64	female	no	no	15	98.24	130	72	68	98	invasive	10.61	40.7	49.9	137.7	115	2.24	4.24	29.1	29.3	106	26.9	18.5	3.453	1.13	alive
35	female	no	no	21	97.34	101	65	124	99	non-invasive	17.67	30	60.6	139.4	68	2.29	3.82	7.9	13.4	99	32.8	10.9	0.01	1.15	alive
71	male	no	no	24	98.24	130	82	110	97.6	invasive	14.95	40.1	54.4	141	168	2.32	3.92	37.9	32	153	26.3	8.6	1.625	1.06	alive
48	male	no	no	25	98.24	147	70	120	99	non-invasive	11.19	42.8	62.6	142.3	119	2.12	4.11	14.9	27.9	145	22.1	26.6	0.032	1.07	alive
104	female	yes	yes	15	97.52	175	101	72	98	invasive	3.36	19.3	62.8	126.2	127	1.77	3.83	15	17.2	83	36.1	12.8	0.06	1.31	alive
83	male	no	no	15	99.14	137	58	123	99	invasive	8.82	26.6	128.6	144.2	94	2.06	3.51	6.8	19.6	66	37.1	10.5	0.048	1.39	alive
87	male	no	no	26	98.06	151	82	88	98	non-invasive	23.72	32	365.1	153.5	253	2.33	5.27	31.3	23.4	139	23.6	8.6	0.163	1.26	alive
87	male	no	no	15	97.88	124	68	80	98	non-invasive	5.55	31.8	144.1	138.6	75	2.29	3.18	32.7	45.1	85	27.4	5.3	0.015	1.05	alive
80	male	yes	no	15	98.06	132	74	80	99	invasive	10.19	44.9	61.8	135.3	170	2.51	4.16	24.3	25.9	146	25.9	34.6	0.014	1.06	alive
48	male	yes	no	25	97.34	135	97	133	98.6	non-invasive	7.42	36.6	72.1	124.5	161	2.26	3.15	28.2	40	149	29.1	46.1	0.038	1.06	alive
42	female	no	no	18	97.34	130	90	110	97.2	non-invasive	25.74	38.3	44.1	135.6	350	1.92	2.89	13.5	17.6	123	22.5	6.8	0	1.12	alive
47	female	no	no	21	97.34	119	64	77	98.1	non-invasive	21.94	29.3	39.9	138.5	173	2.21	3.36	30.5	56.9	106	28.8	35.4	0.018	1.22	alive
77	male	no	no	24	98.24	162	94	102	98	non-invasive	9.78	41.6	84.2	146	124	2.37	2.87	21.2	15.1	133	26.2	9.5	0.174	1.12	alive
67	male	no	no	15	97.34	163	106	74	98	invasive	18	36.4	86.7	139.4	123	2.39	3.72	29.2	29.2	125	26	8.3	0.377	1.01	alive
65	female	no	no	16	97.7	213	98	79	99.6	non-invasive	5.84	45.2	57.1	138.6	84	2.54	3.06	19.9	21.5	121	20.7	37.5	0.001	1	alive
52	male	no	no	15	97.7	131	88	70	96	non-invasive	9.88	13.6	52	136.9	89	1.89	4.36	30.6	142.2	81	29.9	5.9	0.135	1.33	alive
54	male	no	no	15	96.98	99	64	87	99	invasive	6.17	38.2	90.7	119.7	120	2.19	4.79	247	164.2	135	37.5	111.1	0.38	1.61	alive
49	female	no	no	14	96.8	78	51	81	98.8	invasive	10.75	38.3	56.6	136.8	263	2.13	2.96	32.4	36.4	150	28.2	5.6	0.024	1.05	alive
68	female	no	no	16	96.8	77	41	120	99.1	non-invasive	11.06	34.1	151.6	142.2	131	2.21	3.57	86.1	108.1	107	31.7	17.5	0.508	1.35	alive
69	male	no	no	15	98.24	154	101	125	96	invasive	9.24	24.1	124.6	130.8	141	1.97	3.94	10.1	11.8	135	27	28.9	0.002	1.11	alive
72	male	no	no	15	97.7	115	64	75	98	non-invasive	9.61	45.8	52.9	138.8	106	2.4	3.15	14.7	40.7	153	24.3	14	0.045	1.01	alive
61	male	yes	no	15	97.7	167	88	73	99	non-invasive	13.28	32.6	55.2	135.9	91	2.35	3.64	20	75.4	145	23.6	9.2	0.007	1.03	alive
58	male	no	no	16	97.34	153	94	88	98.3	invasive	12.55	32.8	61.4	132.9	91	1.99	3.09	16.7	27.6	117	22.5	10.2	0.003	1.14	alive
70	male	no	no	24	101.3	74	48	102	99.8	non-invasive	17.36	26.1	166.3	141.9	27	2.07	2.85	5	31.9	103	53.2	12.9	0.118	1.44	alive
83	male	no	no	15	98.06	144	97	83	98	non-invasive	9.58	36.8	74.9	140.9	82	2.14	3.37	13.5	32.3	110	36.2	27.7	0.054	1.22	alive
60	female	yes	no	14	<96.8	0	0	62	72.1	invasive	15.87	38.8	65.6	141.4	123	2.09	4.86	25.8	120.3	113	64.4	6.1	0.793	1.49	alive
77	male	yes	no	14	99.86	202	106	135	90.2	invasive	8.84	32.4	133.8	141.2	173	2.14	2.88	27	39.7	121	21.8	15.1	0.148	1.12	alive
72	male	no	no	20	96.8	107	75	72	99.7	non-invasive	4.6	37.9	42.8	119.7	129	2.07	3.56	14.5	19.6	128	33.6	33.2	0.008	1.11	alive
57	male	no	no	18	97.16	186	97	74	99.3	non-invasive	6.76	47	73.4	138.4	144	2.23	3.67	34	43.1	101	24.3	16.2	0	1.08	alive
66	male	yes	no	15	98.24	115	76	118	98	invasive	24.19	26.5	105.9	130.5	491	2.21	5.16	11.3	10.9	86	34.1	4.2	0	1.23	alive
78	male	no	no	20	97.34	123	76	73	98	non-invasive	11.34	40.4	76.3	139.6	109	2.25	3.39	25.3	32.2	116	22.3	10.2	0.012	1.04	alive
84	female	no	no	16	98.06	109	72	61	98.6	non-invasive	7.6	35.3	64.3	145.2	73	2.24	3.91	25.8	20.3	154	26.9	21.1	0.026	1.21	alive
71	male	no	no	16	96.8	68	47	104	99.4	non-invasive	20.89	28.5	101.9	135.5	174	1.96	3.35	44.1	71.3	99	28.6	12.1	0.04	1.29	alive
74	female	no	no	20	98.42	120	73	99	98	non-invasive	3.15	31.9	40.4	136.7	137	2.24	4.74	13.2	13.2	163	26.9	23.4	0.111	1	alive
77	male	no	no	15	97.7	160	95	85	95	non-invasive	8.15	27.4	76.1	137.8	173	2.21	4	16.6	10.8	105	29.3	33.2	0.008	1.08	alive
62	male	no	no	22	97.7	115	76	71	96.1	non-invasive	16.59	43.9	97.7	138.9	88	2.49	3.79	18.8	19.8	150	22.4	47.7	0.039	1.21	alive
86	female	no	no	22	97.34	163	139	80	98.7	non-invasive	8.82	44.6	93.1	136.3	112	2.47	3.3	114	20.8	125	26.4	25.1	0.085	1.07	dead
74	female	no	no	15	97.7	141	85	114	97	invasive	22.3	25.2	162.2	142.6	227	2.2	3.52	57.9	99.9	113	22.5	7.7	0.002	1.06	alive
55	male	no	no	15	97.7	189	109	82	99	invasive	7.04	46	82.3	142.1	209	2.28	3.51	12.7	16.6	144	25.2	13.6	0	0.93	alive
78	female	no	no	20	96.8	119	48	68	80.6	non-invasive	13.07	32.2	46.6	140.8	224	2.07	2.8	11	20.1	97	20.4	7	0.004	1.06	alive
84	female	no	no	17	97.7	208	123	64	99.9	non-invasive	9.3	41.6	58.3	134.8	165	2.36	2.97	29.8	28.3	107	21.9	10.9	0.01	1.01	alive
75	female	no	no	28	100.04	144	103	115	98	non-invasive	14.83	40.1	89.9	143.7	109	2.45	4.2	13.7	25.7	128	28.1	22.6	0.492	1.15	alive
62	male	no	yes	18	96.98	116	62	61	34.3	invasive	17.19	42.4	182.8	135.7	60	2.16	5.14	3927.3	5841.6	130	56.7	133.5	0.734	6.33	dead
63	male	no	no	20	96.8	102	57	108	97.7	non-invasive	9.09	23.3	8.8	138.1	135	1.7	3.5	8.4	14.2	50	26.5	13	0	1.07	alive
75	female	yes	yes	17	97.16	122	86	73	93	non-invasive	15.18	38.7	76.4	141.1	198	2.18	4.62	23.1	25.6	88	27.2	15.8	1.055	1.26	alive
78	male	no	yes	15	97.7	132	85	118	99	invasive	4.99	38.6	95.7	133.7	80	2.19	3.58	16.5	30	141	55.8	32.1	0.086	1.96	alive
69	male	yes	no	16	98.06	131	88	104	99.2	invasive	26.67	32.1	126.1	132.1	489	2.27	5.23	70.8	120.9	80	37.5	6.1	0.166	1.41	alive
73	male	yes	yes	27	97.7	81	55	114	98	non-invasive	8.24	29.1	133.9	132.7	44	2.1	3.18	112.3	95.1	86	36.2	42.8	0.059	1.37	alive
77	female	no	no	15	97.16	196	90	70	99	invasive	7.14	38.8	85.9	139.9	172	2.16	3.96	21.9	24.1	112	27.1	10.8	0.013	1.03	alive
64	male	no	no	24	98.06	90	72	97	96.3	non-invasive	10.54	32.5	59.6	139.2	84	2.52	3.59	28.7	49.6	112	28.9	21	0.134	1.11	alive
53	male	no	no	16	97.7	186	99	63	99	non-invasive	6.43	42.1	39.6	139.5	139	2.61	3.5	18.5	37.3	110	22.6	22.4	0.009	1.04	alive
77	male	no	no	15	97.16	96	67	70	99	invasive	9.84	34.2	84.7	142.4	218	2.17	3.87	20.1	25.2	119	21.5	13.2	0.149	1.09	alive
46	male	no	no	20	97.7	137	90	86	97	non-invasive	18.16	38.8	77.3	139.8	209	2.18	3.29	30.4	54.3	112	26.3	24.1	0.054	1.17	alive
60	female	yes	no	16	97.7	113	55	76	97	non-invasive	5.85	26.6	66	139.6	34	2	3.89	12.7	21.9	69	28.3	44	0	1.48	alive
23	male	no	no	37	<96.8	91	55	156	95.3	non-invasive	28.15	36.1	160.7	141.2	401	2.17	4.29	1531.6	1711	140	22.2	10.6	0.246	1.22	dead
57	male	no	no	15	98.24	122	71	93	99	invasive	6.48	31.8	21.4	130.8	346	2.36	4.12	11.2	15.8	81	34.7	7.4	0.001	1.26	alive
62	female	no	no	18	97.7	130	75	80	91.8	non-invasive	9.82	48.7	39.2	143.2	252	2.49	3.08	24.1	27.6	125	25.4	11.9	0	0.99	alive
47	female	no	no	16	98.06	132	87	96	99.5	invasive	6.94	42.9	56.1	134.7	65	2.13	3.66	40.8	51.5	110	24.3	12.4	0.929	1.08	alive
54	female	no	no	15	97.7	88	44	63	99	non-invasive	11.84	35.5	67.7	140.5	155	2.07	2.78	104.7	161.4	126	21.7	16.1	0.258	1.11	alive
29	male	no	no	30	98.6	80	50	133	99.1	non-invasive	21.87	39.3	98.4	135.2	289	2.04	2.75	68.2	118	146	20.2	6.5	0.067	1.12	alive
49	female	no	no	26	97.34	126	62	159	99.4	non-invasive	7.65	44	52.5	141.5	137	2.32	3.41	11.6	23.5	115	30	14.6	0.009	1.26	alive
70	female	yes	no	35	98.24	150	97	101	95	non-invasive	6.83	33.5	45	145	271	2.06	3.74	16.4	20.7	121	26.3	17.5	0.063	1.2	alive
83	male	yes	no	16	96.8	69	40	79	100	invasive	12.45	26.7	100.1	136.4	136	1.85	3.45	33.4	64	105	39.2	13.7	0.571	1.47	dead
64	male	no	no	16	<96.8	41	20	68	99.3	invasive	24.68	19.8	119.4	145.4	122	1.65	3.31	310.2	434.1	73	92.9	7.5	1.922	1.87	dead
55	male	no	no	16	98.06	34	17	60	98.8	invasive	22.57	36.9	108.8	139.3	151	2.08	4.51	284.1	374.7	152	28	16.5	0.841	1.2	dead
65	female	no	yes	30	98.06	134	76	100	99	non-invasive	6.69	43	39.2	143.8	112	2.39	3.27	13.2	23.5	137	22.7	7.8	0	1.02	alive
39	male	no	no	18	97.16	111	81	96	99	non-invasive	11.35	31.2	105.9	137.4	153	2.11	3.11	31.5	18.9	119	22.9	23.7	0	1.07	alive
19	female	no	no	20	96.8	101	57	87	98.9	non-invasive	19.65	38.1	55.4	140.2	323	2.45	3.6	24.3	30.2	136	19.2	24.4	0.003	1.11	alive
83	female	no	yes	18	97.88	180	84	78	98	non-invasive	8.76	41.6	135.8	140.8	130	2.16	4.54	13	18.5	95	29.2	12.4	0.003	1.03	alive
79	male	no	no	10	<96.8	0	0	40	95	non-invasive	23.38	23.2	53.3	132.1	211	2.09	4.45	576.6	2012	101	31.5	16.5	0.234	1.18	alive
44	male	no	no	36	98.42	116	65	140	99	invasive	23.9	26	175.5	147.4	91	2.27	3.35	62.6	523.8	79	43.9	25	0.121	1.23	alive
76	male	no	no	35	100.04	135	78	118	90	non-invasive	10.8	29.7	116.8	139.4	195	2.11	3.87	18.4	29.6	128	33.8	12.9	1.057	1.23	alive
83	female	no	no	23	97.88	204	137	96	99	non-invasive	18.57	42.7	62.5	138.7	177	2.33	3.21	28.1	58.3	139	24.2	34.4	0.017	1.05	alive
75	male	no	yes	30	100.4	137	90	157	96.7	non-invasive	16.65	36.3	134.8	147.2	39	2.12	4.55	1511.8	2301.4	116	44.9	75.2	1.013	2.98	alive
50	male	no	no	15	97.34	101	54	108	92.2	non-invasive	30.65	31.1	75.8	140.7	329	1.97	2.89	27.1	57.9	111	23.7	13.6	0	1.11	alive
80	male	no	no	28	100.58	103	65	156	98.8	non-invasive	21.82	40.3	104.6	138.7	214	2.3	4.36	20.2	29.9	140	24.5	11.2	0.826	0.99	alive
85	male	no	no	21	97.88	168	100	87	96	non-invasive	4.13	39.9	75.8	141.1	91	2.18	4.05	35.5	51.5	136	23.1	26.6	0.088	1.14	alive
53	male	no	no	28	97.7	179	99	93	99	non-invasive	25.45	35.7	61.8	138.2	189	2.03	4.17	16.4	17.9	136	29.9	8.3	0.004	1.11	alive
65	male	no	no	17	97.7	142	95	88	94	non-invasive	13.01	42.6	50.9	140.4	201	2.45	1.42	29.1	45.2	148	24.5	19.8	0.025	1.09	alive
61	female	no	no	15	99.5	137	83	119	96	non-invasive	2.58	31.1	99.9	124.2	61	2.99	2.77	45.3	77.8	92	26.1	6.3	0.033	1.12	alive
67	male	no	no	22	97.7	142	88	103	98	non-invasive	8.01	22.6	64.5	138.2	14	1.77	2.7	189.4	169.8	136	33.6	401.7	0.039	1.01	alive
65	male	no	no	16	104.36	268	112	104	99.2	non-invasive	13.43	44	94	138.3	185	2.77	3.81	18.2	22.4	153	24	9.3	0.059	1.05	dead
51	male	no	no	30	97.88	131	92	108	98	invasive	10.88	39.5	58.1	137.6	214	2.15	4.34	103.4	121.1	139	21.9	20.5	0.017	1.2	alive
74	male	no	no	34	101.12	95	59	136	85	non-invasive	0.57	27	97.6	133.6	70	2.05	3.25	29.2	94.3	119	46.3	36.3	0.087	1.28	alive
62	male	no	no	33	97.7	187	110	133	99	non-invasive	14.59	40.9	50.8	137.9	220	2.34	4.05	39.1	33.5	126	26	3.9	0.004	1.05	alive
76	male	no	no	21	96.98	182	73	86	98.4	non-invasive	7.79	38.2	70.2	144.3	119	2.25	3.3	11	16.5	136	21.5	14.3	0.034	1.07	alive
61	male	no	no	23	96.8	118	95	92	99.5	non-invasive	13.43	40.3	77.5	140.6	79	2.33	3.35	24.9	32.1	120	25.3	21.3	0.009	1.02	alive
67	male	no	no	18	97.34	72	43	112	100	invasive	9.17	37.8	76.5	136.3	164	2.42	4.34	29.3	33.4	147	23.7	21.7	0.191	1.17	alive
50	male	no	no	25	98.06	136	79	127	99	non-invasive	20.19	42.3	104.7	142.4	157	2.52	3.53	32	57.1	118	25.6	7.6	0	1.07	alive
70	female	no	no	16	96.8	202	86	74	100	invasive	8.88	33.8	42.7	141.8	149	2.39	3.29	8.1	21.2	107	23.2	17.3	0.035	1.1	alive
67	female	no	yes	15	96.8	128	84	65	99.4	invasive	11.09	37.8	92.2	142.6	161	2.09	3.14	27.4	32.4	112	24.9	16.7	0.608	1.15	alive
43	female	no	no	15	97.7	228	107	75	100	non-invasive	9.65	44.1	38.9	137.9	151	2.45	3.51	40.2	24	138	23.8	18.8	0	1.02	dead
46	male	no	no	25	97.7	182	96	130	99	non-invasive	18.75	52.3	78.3	153.6	338	2.62	4.04	62.1	47.7	180	25.1	8.3	0.074	1.15	alive
54	male	no	no	35	97.34	116	77	105	98.1	non-invasive	25.83	35.5	75.1	138.5	173	2.05	3.17	77.2	68.1	127	28.4	15.8	0.001	1.27	alive
70	male	no	no	20	97.7	185	105	86	99	non-invasive	14.12	41.4	1099.1	141	231	2.28	4.17	12.3	18.9	107	24.5	6.5	0.035	1.11	alive
73	male	no	yes	14	96.44	139	119	164	99	non-invasive	12.27	39.3	187.6	135.2	225	2.27	3.03	271.1	493.8	113	31.2	35.3	0.838	1.46	alive
52	male	no	no	28	97.7	154	103	106	99	non-invasive	22	30.9	66.3	134.5	399	2.01	3.92	13.3	68	134	36.1	9	0	1.23	alive
75	female	yes	no	16	97.16	166	91	104	93.4	invasive	7.71	35.3	90.4	128.4	227	2.37	4.24	173.7	533.9	72	32	10.1	0.066	1.14	alive
53	male	no	no	22	97.7	103	65	90	99	invasive	3.15	37.4	55.1	139.8	132	2.41	4.6	141.4	68.7	118	21.2	8.4	0	1.05	alive
56	female	no	no	15	98.24	159	101	128	99	non-invasive	11.4	45.3	47.9	142.1	187	2.41	3.14	72.5	47.9	144	22.7	10.1	0.015	1.08	alive
79	male	no	no	16	96.8	205	106	90	100	non-invasive	18.94	37.2	96.8	136.7	138	2.15	2.94	22.7	30.5	122	24.8	13.4	0	1.06	alive
77	female	no	no	16	97.88	75	45	84	99.2	invasive	22.58	33.7	58.4	139	184	2.29	2.58	21.6	72.9	130	31.5	21.1	0.497	1.18	alive
45	male	yes	no	15	97.7	232	140	96	99	non-invasive	7.65	42.8	71.2	141.8	149	2.35	3.51	25.5	22.5	154	26	17.8	0	0.98	alive
66	female	no	no	20	97.34	111	93	82	100	non-invasive	10.11	39.6	49.1	113.8	99	2.1	3.17	30.7	52.8	97	27.7	30.4	0.067	1.02	alive
69	male	yes	no	23	100.58	94	63	118	99.4	non-invasive	3.35	27.9	71.5	134.4	26	2.13	3.72	268.2	381.7	136	35.2	84.1	0.063	1.46	alive
73	male	yes	yes	16	97.16	184	120	81	99.4	invasive	14.68	45.6	77.5	136.8	147	2.28	2.71	20	22.7	145	21.3	14.5	0	1.05	alive
67	male	no	no	20	97.7	189	107	98	99	non-invasive	12.52	42.3	59.5	145.3	179	2.28	3.03	16.8	22.8	156	23.8	13.6	0	1.09	alive
81	female	no	yes	15	98.24	158	73	74	98	invasive	3.04	39	182	138.7	77	2.25	4.33	28.9	47.8	67	31.6	12.5	0.072	1.47	alive
75	female	no	no	17	97.7	146	100	85	99	non-invasive	7.44	33.6	40.1	135.2	221	2.06	3.28	4.6	12.3	111	31.8	7.1	0	1.02	alive
76	male	no	no	17	97.7	129	63	114	98	non-invasive	12.6	38.1	51.7	133.8	95	2.24	4.94	41.8	122.5	119	22	34.9	0.002	1.09	alive
74	male	no	no	28	96.8	76	51	133	97	invasive	14.71	23.4	194.8	142.7	98	2.42	3.53	51.7	83.4	147	40	23.1	27.253	1.09	dead
78	female	yes	yes	18	97.16	164	84	75	99.7	invasive	10.14	39.4	259.9	137.2	201	2.24	6.4	14.3	19.4	98	27.6	5.7	0.794	1.09	alive
82	female	no	yes	15	97.7	161	86	70	99	invasive	6.48	36.2	41.6	143.9	111	2.42	5.62	27.2	35.3	83	28.5	9.1	3.059	1.22	alive
82	female	no	no	19	98.24	136	52	66	94	non-invasive	4.52	34.7	76.9	142.4	66	2.44	4.01	25.4	36.1	111	30.9	23.8	0.034	1.32	alive
81	male	no	no	23	97.7	148	78	62	95	non-invasive	8.71	38.6	51.3	134.4	109	2.39	3.41	14.3	26.2	138	25.8	21.2	0.027	1.03	alive
71	male	no	yes	20	96.8	159	101	128	83.9	invasive	11.65	34.4	163.4	140.3	157	2.24	3.59	100.2	185.6	115	27.8	10	40.111	1.06	alive
56	female	no	no	10	97.34	243	123	126	99	non-invasive	13.84	41.3	43.7	131.3	133	2.52	2.36	62.9	46.8	121	21.2	10.1	0.015	0.96	dead
70	male	no	no	22	99.14	152	120	92	94.4	non-invasive	17.9	42.8	62.6	152.2	150	2.41	3.21	28.1	26.2	144	20.8	66.7	0.257	1.12	alive
86	female	no	no	16	96.98	147	75	90	99	non-invasive	17.48	41.5	117.1	133.9	131	2.35	2.81	14.2	21.8	97	26.2	22.6	0.011	1.18	alive
66	female	yes	yes	24	97.16	205	96	123	94.1	non-invasive	9.73	39.2	67.7	139.4	261	2.15	3.24	56.8	106	122	24.8	11.6	0.236	1.08	alive
62	male	no	no	20	96.8	132	77	109	91.3	invasive	4.32	30	926.6	136.1	81	1.86	4.62	2.4	14.9	51	200	8.4	0.2	4.08	alive
68	female	no	yes	15	97.7	169	106	95	98	non-invasive	16.26	38.3	50.2	139.6	161	2.22	3.15	76.3	52.7	130	23.3	11.2	0.877	1.02	alive
79	male	yes	yes	20	97.34	158	88	101	98	non-invasive	12.18	31.3	154	142.2	68	2.27	3.54	24.7	57.4	103	30.1	23	2.333	1.3	alive
78	female	no	yes	4	97.7	81	46	29	99	non-invasive	19.42	32.2	48.1	139.3	165	2.49	3.15	29.1	36.8	112	25.9	18.9	0.031	1.09	alive
66	male	no	no	28	97.16	170	90	120	99.1	non-invasive	12.55	32.4	87.2	141.9	89	2.02	2.96	22.6	40.7	111	26.6	51.7	0.122	1.16	alive
66	male	no	no	19	97.7	136	86	125	98	non-invasive	11.94	27.9	87.4	134.4	240	2.28	4.59	15.8	20.5	50	27.4	4.3	0.002	1.08	alive
72	female	no	no	22	97.34	160	112	87	99	non-invasive	6.79	36.4	79.3	135.3	167	2.22	4.07	27	23.8	139	24	19.1	0.013	1.12	alive
43	male	no	no	20	98.24	157	109	114	97.7	invasive	13.11	45.1	54.4	132.5	70	2.41	3.5	41.7	58.4	133	20.8	8	0.011	0.99	alive
71	female	no	no	23	96.8	209	109	80	99	non-invasive	11.09	40.1	55	133.6	94	2.26	3.27	19.9	34.6	89	24.1	13.8	0.003	1.01	alive
54	male	no	no	10	97.7	175	122	152	98	non-invasive	9.31	45.7	91.6	136.1	91	2.41	4.1	127.9	326	152	31	15.9	0.004	1.36	alive
71	male	no	no	26	97.16	126	92	88	100	non-invasive	4.97	36.1	69.5	142.4	228	2.14	3.06	10.1	23.1	109	29.6	16.2	0.143	1.17	alive
56	male	no	no	14	96.8	159	127	77	95	invasive	10.59	39.4	67.7	138.7	195	2.13	3.06	10.6	25.8	149	27	16.8	0.346	1.07	alive
55	male	no	no	21	97.34	163	89	59	99.1	non-invasive	10.87	43.8	54.6	136	130	2.34	3.33	24.8	43.9	146	22.4	18.5	0	0.98	alive
39	female	no	no	22	96.8	92	51	147	99	invasive	6.81	30.3	53.3	129.5	134	2.28	2.08	38.5	44.3	165	34.6	16.6	0.097	1.46	alive
75	male	no	no	15	97.34	170	92	65	99	invasive	5.11	40.5	119.1	137.2	123	2.55	3.73	15.6	22.1	133	28.6	22.9	0.004	1.1	alive
64	male	no	no	21	97.34	123	87	80	99	non-invasive	14.99	36.6	94.2	132	206	2.14	3.16	206.3	228.9	95	142.8	25.3	0.125	1.44	alive
62	male	no	no	21	98.96	135	81	94	99	non-invasive	8.27	26.6	90.6	135	4	2.19	3.62	37.9	92	71	32.7	14.7	0	1.37	alive
76	female	yes	yes	24	96.8	176	113	116	99	non-invasive	15.47	35	131	141.5	173	2.21	3.37	15.8	18.1	89	27.5	13.2	0.083	1.09	alive
46	male	yes	yes	40	96.8	224	135	103	98	non-invasive	15.4	36.9	310	135.5	415	2.19	3.03	24.3	24.1	93	27.1	23.2	0.187	1.05	alive
75	male	no	no	31	98.06	177	101	109	95	non-invasive	12.88	41.6	59.7	140.4	196	2.73	3.47	104.3	73	143	21.6	36.7	0.043	1.1	alive
81	male	no	no	22	97.7	134	52	107	90.8	invasive	9.35	16.4	144.4	145.8	20	1.8	2.59	34.4	53.5	83	54	8.5	0.062	1.52	alive
55	male	no	no	21	97.34	157	109	91	97	non-invasive	8.63	33	66.9	134.4	76	2.07	3.89	626.1	339.2	113	29	139.8	0.004	1.1	alive
64	male	no	no	19	97.7	153	97	114	99	non-invasive	11.69	39.6	49.4	135.2	80	2.15	3.27	21.7	45.1	119	35.3	28.4	0.001	2.47	alive
56	female	no	no	19	98.06	85	60	92	97.7	non-invasive	8.76	30.9	124.5	138	136	2.04	4.51	25.8	46.7	135	37.3	16	0.21	1.43	alive
48	female	no	no	19	98.24	120	78	84	99.7	non-invasive	10.84	47.4	47.7	136.3	124	2.36	4.08	25	30.4	106	18.7	19.9	0	1.09	alive
67	male	no	no	20	99.5	123	81	62	90	non-invasive	5.03	27.6	56.8	137.2	218	2.01	3.31	31.9	61.4	85	36.8	13.1	1.655	1.85	dead
62	female	no	no	18	97.34	112	81	78	99	non-invasive	10.02	47.2	54	140	134	2.32	2.76	19.3	27.7	122	21.7	15.8	0.005	1.05	alive
82	male	no	no	26	97.7	162	99	118	99	non-invasive	6.45	34.2	128.8	132.8	128	2.27	3.3	40.1	37.5	101	57.6	29.5	0.017	5.07	alive
72	female	no	no	25	97.7	86	59	100	93	non-invasive	8.25	27.5	37.2	132.6	120	2	3.07	38.9	41.6	92	30.3	11	0.173	1.07	alive
79	female	no	yes	28	97.7	93	74	108	100	non-invasive	9.08	36	107.5	131.7	112	2.52	6	26.6	43.5	147	32.6	44.3	0.213	1.71	alive
38	male	no	no	19	97.7	109	80	108	94	non-invasive	22.57	46.2	142.7	141.6	407	2.32	3.32	110.4	260.2	165	22.9	16.4	0.003	1.07	alive
64	male	no	no	15	97.34	238	141	93	98	invasive	9.91	43.7	61.6	140.5	80	2.21	3.23	22.4	28.4	198	20.3	33.3	0.018	1.02	alive
74	male	no	no	15	97.7	105	71	89	99	non-invasive	11.17	33.3	104.3	139.6	144	2.25	4.29	53.2	81.8	96	33.9	32.2	0.442	1.49	alive
98	female	no	yes	29	96.8	187	123	165	97.7	non-invasive	10.22	38.7	131.9	143	104	2.21	3.44	14.2	20	75	27	15.1	0.108	1.14	alive
67	female	no	no	17	97.7	206	79	62	99.2	non-invasive	17.78	35.2	36.6	143.8	215	2.22	3.15	14	20	138	29.8	18.5	0	1.07	alive
71	female	yes	yes	16	97.16	144	74	68	99	non-invasive	16.51	40.4	61.3	136.4	112	2.26	3.48	7	15.9	81	21.8	20	0	1.16	alive
42	male	no	no	24	98.24	139	80	92	98.4	non-invasive	14.7	36.8	77.7	140.6	125	2.19	2.99	16.3	19.5	107	27.4	20	0	1.19	alive
76	female	no	no	18	97.52	187	106	90	99	non-invasive	10.68	38.3	44.9	141.5	163	2.24	2.32	15.4	32.3	141	25.1	12.2	0.002	0.98	alive
78	male	no	yes	20	98.6	45	17	104	99	invasive	7.88	26.8	247.6	148.3	78	2.15	2.5	14.7	26.9	71	34.4	15.6	2.233	1.25	alive
72	male	no	no	27	100.4	112	84	152	96	non-invasive	15.56	29.6	233.6	142.6	234	2.29	3.81	51.5	79.1	115	30.8	33.4	0.135	1.46	alive
83	male	no	no	18	97.34	97	53	67	99	non-invasive	12.55	26.4	77	137.5	315	1.83	4.6	7.6	12.5	106	32.2	11.7	0.001	1.51	alive
81	female	no	no	18	97.52	187	113	99	90	non-invasive	12.22	41.4	67.5	144	168	2.36	2.98	10.4	26	105	21.4	12.7	0.006	1.07	alive
70	female	no	no	16	96.98	133	81	86	97	invasive	9.52	37.7	26.4	139.1	142	2.29	2.84	33.4	46.5	119	23.3	12.1	0.123	1	alive
66	female	no	no	20	97.7	113	57	70	99	non-invasive	7.12	27.9	51.6	137.5	115	2.05	3.63	40.3	50.2	112	40.8	97.5	0.012	1.67	alive
52	female	no	no	22	97.7	265	154	90	99	non-invasive	11.32	33.8	78.4	140.1	103	2.17	2.97	13.7	24.8	86	28.4	11.6	0	1.07	alive
72	female	yes	no	26	96.98	159	99	113	99.5	non-invasive	7.6	38.2	32.6	143.3	173	2.28	2.96	20.6	31.6	107	25.5	19	0.129	1.1	alive
69	female	no	no	17	97.7	97	50	68	99	non-invasive	14.07	27.7	124	143.4	93	2	3.48	20.2	20	95	28.1	14.2	0.027	1.19	alive
74	female	no	yes	21	97.88	164	66	94	98.8	invasive	22.03	37.4	56	142.3	155	2.23	3.01	18.6	32	101	27.3	16.9	0.003	0.98	alive
84	male	no	no	22	98.06	104	54	99	98	non-invasive	20.51	26.6	269.3	131.6	185	2.03	3.44	72	198.2	108	47.7	24.4	1.197	1.38	alive
49	male	no	no	15	96.8	114	78	120	100	invasive	7.16	40.2	59.5	136.3	1	2.17	3.07	40.8	67	149	24.3	18.3	0	1.12	dead
81	male	yes	yes	14	97.7	156	84	132	99	invasive	7.92	33.5	147.4	149.7	136	1.9	3.79	32.5	61.1	119	23.1	5.9	0.252	1.04	alive
83	female	no	no	23	97.7	127	71	79	99	non-invasive	12.67	36.8	114.4	139.4	450	2.14	4.28	9.2	19.9	99	32.3	33.7	0.021	1.04	alive
80	male	no	no	18	97.52	174	94	72	99	non-invasive	10.54	38.9	115.6	140.9	124	2.24	3.13	19.9	26.3	166	27.2	10.9	0.007	0.99	alive
87	male	no	no	30	98.6	130	71	122	98	non-invasive	6.72	41	69.2	138.8	109	2.02	5.04	19.1	21.7	125	24.2	73.4	0.034	1.47	alive
28	male	no	no	34	97.7	80	42	144	99	non-invasive	11.41	38.2	159.2	145.5	60	2.34	3.34	99.9	76.3	136	24.2	16.1	8.079	1.41	alive
79	female	yes	no	18	97.7	189	99	79	99	non-invasive	4.03	39.5	40.9	136	131	2.45	3.64	31.3	34.1	100	29	13.6	0.003	1.09	alive
81	female	no	no	22	97.7	127	53	92	98	non-invasive	9.84	23.9	59.9	138	135	1.81	2.87	12.8	11.5	115	23.3	3.4	0.098	1.19	alive
68	female	yes	yes	26	96.8	164	76	78	90.3	non-invasive	15	36.1	319.9	139	50	1.8	4.24	57	28.3	132	23.4	13.7	0.094	1.08	alive
76	male	no	no	18	97.88	132	68	62	97	non-invasive	9.52	40.4	69.6	137.5	103	2.27	3.22	9.5	19.5	128	32.7	9.4	0.001	1.06	alive
67	female	no	yes	10	96.8	124	72	60	98	non-invasive	15.22	43.8	66.6	141.3	91	2.45	3.34	35.7	42.6	115	23	22.9	0.024	1	alive
82	male	no	yes	17	98.6	109	50	80	100	invasive	6.66	26.2	59.8	137.3	164	2.04	3.76	60.1	148.9	106	25.3	11.3	0.05	1.14	alive
82	female	no	no	15	97.16	105	67	123	99	invasive	9.07	28.9	75.4	134.4	131	2.01	5.31	15	35.5	113	32.4	11.9	0.036	1.25	alive
66	male	no	no	22	96.8	160	93	87	98	non-invasive	9.8	35.3	70	144.5	104	2.16	3.58	93.9	81.3	163	31.4	14	0.152	1.21	alive
59	male	yes	no	19	97.7	177	95	71	98	non-invasive	11.32	24.6	102.4	139.2	103	2.12	4.17	38.2	18.6	118	31.6	11.9	0.003	1.08	alive
32	male	no	no	16	97.7	145	110	91	99	non-invasive	14.27	45.9	62.1	140.5	78	2.41	3.93	38.8	53.5	147	22.3	14.7	0.032	1.1	alive
69	male	no	no	15	98.06	83	57	102	98	invasive	15.45	37.7	67.5	138	106	2.08	2.71	37.1	58	133	27.8	11.1	0.029	1.16	alive
49	male	no	no	22	97.34	188	94	60	99.1	non-invasive	9.65	38.1	77.8	138	167	2.05	3.25	110.2	211.7	125	22.2	56	0	1.05	alive
66	male	no	no	15	97.7	121	70	91	98	non-invasive	5.35	22	54.6	143.1	106	2.29	3.66	13.6	18.8	101	25.9	55.5	0.005	1.17	alive
65	male	no	no	26	98.6	82	55	126	97	non-invasive	13.62	29	116.3	139.9	112	2.04	3.49	264.6	559.3	90	31.8	16.5	0.914	1.22	alive
86	male	yes	yes	21	97.7	117	100	145	99	non-invasive	5.29	43	156.7	131.6	94	2.34	5.98	39.2	48.3	198	30.3	70	0.196	1.41	alive
51	male	no	no	22	101.84	117	66	114	97	non-invasive	5.18	24	56.4	132.2	189	1.99	3.35	91.4	198	78	33.1	81.1	0.002	1.19	alive
65	female	no	no	18	97.7	235	110	74	99	non-invasive	4.43	42.3	62.9	141.8	72	2.5	3.27	83	100.9	140	24.4	23.4	0.015	1.06	alive
77	male	yes	no	40	96.98	169	127	141	88	non-invasive	13.2	26.5	210.4	138.8	184	2.2	5.68	83.8	23.6	120	40.7	25.4	0.03	2.06	dead
63	male	no	no	22	97.34	131	75	98	89	non-invasive	6.65	35.5	67.1	133.9	116	2.08	3.97	58.1	78.4	94	35	25	1.083	1.34	alive
55	male	no	no	16	97.34	202	120	76	99.1	invasive	2.87	45	100.8	138.5	117	2.28	2.94	37.4	32.3	131	26.7	13.9	0.004	1.02	alive
22	female	no	no	18	97.16	95	66	102	98	non-invasive	7.33	38.7	43.8	137.4	195	2.22	3.2	10.3	18	110	24.2	18.8	0.052	1.13	alive
72	female	no	no	20	96.8	128	87	133	96	non-invasive	8.47	32.1	100.6	136.5	109	2.19	4.8	11.8	13.2	95	34.2	12.7	0.022	3.23	alive
83	male	yes	no	21	97.7	161	89	97	93	non-invasive	7.6	30.7	77.4	135.2	127	2.33	3.27	64.3	34.8	94	40.2	20.3	0.013	1.14	alive
72	female	no	yes	14	97.16	131	71	78	97.7	non-invasive	11.21	35.8	202.4	138.6	135	2.17	4.93	152.6	219.9	85	28.8	62.8	0.44	1.79	alive
72	male	no	no	19	96.8	115	81	104	89.8	non-invasive	15.05	18.8	77.2	137.9	256	1.72	3.85	12.1	11.6	108	36	8.2	0.209	1.43	alive
82	female	yes	no	30	98.42	94	77	130	98	non-invasive	23.38	29.8	157	151.5	82	2.1	4.14	13.6	10.9	81	17.3	15.8	0.119	1.25	alive
56	male	no	no	15	98.6	140	94	72	99	invasive	13.52	31.4	50.5	135.2	259	2.43	3.8	106.1	76.6	100	31.3	24.3	0.014	1.12	alive
68	male	no	no	26	101.66	104	59	115	99	non-invasive	11.25	28.8	80.4	134.2	106	2.06	2.66	49	26.7	116	38.4	44.6	0.075	1.38	alive
70	male	no	no	25	97.7	103	68	112	99	non-invasive	9.8	36.3	86.2	147.7	346	2.32	3.8	26.8	20.1	129	34.8	12.4	0.122	1.17	alive
83	female	no	yes	24	97.7	105	66	79	99	non-invasive	12.99	31.4	51.5	132.3	212	2.07	3.22	16.6	28.3	88	32.7	11.1	0.007	1.11	alive
75	male	no	no	12	96.98	80	33	66	98	invasive	16.96	14.2	257.2	145.6	169	1.81	5.07	69.1	142.5	119	36.8	6.4	0.078	1.43	alive
65	male	no	no	25	97.7	177	76	81	98	invasive	14.14	28.1	48.4	141	198	2.49	3.97	42.5	42	114	43.8	16.3	0	1.3	alive
56	female	no	no	15	97.7	105	59	62	99	invasive	11.84	20.4	45.2	142.3	195	2.2	3.61	11.2	14.6	98	28.1	9	0.494	1.33	alive
34	female	no	no	16	97.16	105	58	132	98.8	invasive	7.94	27.8	35.5	136	129	2.05	3.22	84.9	351.2	80	34	25.6	0.078	1.17	alive
33	female	no	no	20	97.7	106	72	82	99	non-invasive	18.61	19.3	143.5	133.5	100	1.75	3.75	50.9	106.3	89	37.2	7.9	0.154	1.41	alive
83	male	no	no	35	97.34	148	89	130	98	non-invasive	7.18	27.4	62.2	129.5	141	1.78	3.16	12.8	66.1	113	31.6	17.3	0.208	1.55	alive
77	male	no	yes	16	96.8	71	43	127	99	invasive	19.49	31.8	86.3	142.6	198	2.12	3.52	155.6	190.9	136	32.5	26.8	0.498	1.54	alive
54	male	no	no	15	97.7	136	86	81	98	non-invasive	6.94	40.1	59.9	141.3	63	2.38	3.94	35.6	30.4	115	27.9	25.5	0.018	1.11	alive
51	female	no	no	18	96.8	140	98	89	99	non-invasive	10.36	38.3	76.9	144.5	61	2.11	3.62	204.2	297.6	127	19.5	10.1	0	1.12	alive
66	female	no	no	26	98.24	154	134	106	98	non-invasive	11.76	27.1	287.9	141.2	58	1.92	3.38	64.5	130.7	103	44.8	29.8	1.385	1.38	alive
88	male	no	no	15	97.52	95	57	95	91	non-invasive	5.57	28.2	130.8	137.2	105	2.11	5.27	10.8	21.8	120	29.3	16.2	0.127	1.11	alive
71	female	no	no	35	97.7	94	62	130	99	non-invasive	11.93	29.9	110.1	143.1	100	2.31	3.55	118.3	259.9	139	28.4	10.9	0.32	1.25	alive
67	female	no	no	30	98.42	176	110	119	97	non-invasive	12.48	36.1	46	133.2	115	2	3.78	44.5	51.9	73	27.4	38.4	0.015	1.09	alive
71	male	no	no	15	97.7	161	89	102	98	invasive	6.48	30.4	123.9	140.3	80	2.27	3.37	10.5	13	84	33.8	7.4	0.008	1.23	alive
97	female	no	yes	16	97.34	178	77	58	99	invasive	13.01	38.2	73.5	145.8	94	2.18	2.76	41.9	70.9	97	23.1	12.5	10.845	1.09	alive
66	male	no	no	23	97.34	155	86	56	99	non-invasive	20.87	44.5	41.9	139.2	120	2.24	3.49	64.8	165.3	136	24.7	18.8	0.263	1.09	alive
66	male	yes	no	27	97.7	178	85	129	92	non-invasive	10.36	28.8	55.2	136.1	106	2.29	3.56	69.4	17	62	48.7	21	0.016	1.3	alive
60	female	no	no	17	96.8	194	94	67	99	non-invasive	6.79	41.6	43.4	134.2	115	2.29	2.8	25.9	28.8	110	21.7	11.2	0.011	0.98	alive
50	female	no	no	22	97.52	151	92	56	97	non-invasive	11.02	36.9	62.9	138.9	78	2.26	3.14	20.1	23.3	104	18.8	16	0.007	1	alive
54	male	no	no	25	97.34	129	45	46	99	non-invasive	9.58	38.6	60	137.1	67	2.18	2.75	22.7	32.3	122	28.8	13.9	0	1.11	alive
67	male	yes	no	16	97.7	120	68	78	95	non-invasive	10.24	37.4	127.9	137.5	174	2.41	3.81	9	14	106	17.7	8.7	0.003	1.01	alive
65	male	no	no	18	97.7	129	99	126	99	invasive	6.92	40.9	79.8	136.7	84	2.16	3.37	26.4	49.2	136	22.5	10.4	0.026	1.09	alive
73	male	no	no	20	97.52	81	55	94	99	non-invasive	21.94	16.6	98.4	144.6	199	1.68	3.18	54	78.8	107	43.8	12.8	0.03	1.89	alive
65	female	no	no	20	97.34	120	77	126	99	non-invasive	7.23	38.8	63.2	137.7	96	2.28	3.61	20.8	22.4	139	27.5	24.4	0.017	1.18	alive
74	female	yes	no	23	97.16	118	92	89	95.2	non-invasive	6.53	46	50.3	136.1	164	2.4	3.77	64.8	44.4	149	20.9	33.8	0.043	1.16	alive
72	female	yes	no	15	97.7	160	72	68	98	non-invasive	10.58	28.7	74.2	138.9	211	2.36	3.54	9.9	14	91	23.8	7.2	0.015	0.99	alive
73	male	yes	no	15	97.34	144	71	95	96	non-invasive	12.99	27.8	97.8	139	182	1.69	4.09	7.6	24.9	102	31.7	6.4	0.003	1.21	alive
70	male	yes	yes	23	98.96	126	70	140	93	non-invasive	22.32	31.3	102.9	134.5	272	2.45	4.31	40.8	25	166	27.6	6.7	0.006	1.16	alive
73	female	yes	no	28	98.96	148	88	115	99	non-invasive	10.3	38.3	37.1	139.9	274	2.6	2.9	21	30.4	127	30.4	32.1	0.114	1.16	alive
69	female	yes	yes	28	97.88	109	48	83	55	non-invasive	14.79	35.8	283.4	139.3	106	2.45	3.99	19.3	18.4	122	26.3	12.1	0.816	1.18	alive
38	male	yes	no	20	96.8	105	66	138	98	non-invasive	8.46	41.4	67.9	134.9	151	2.5	2.74	36.8	23	154	23.5	10.9	0	0.98	alive
57	male	no	no	15	97.52	169	111	104	95	invasive	8.77	38.7	112.5	138.7	189	2.41	3.82	21.4	18.1	165	22.8	20.7	0.002	1.05	alive
79	male	no	no	25	97.7	90	60	110	99	non-invasive	10.47	38.8	72.8	137.3	100	2.16	4.43	37.2	75.9	95	28.5	14.3	0.016	1.18	dead
99	male	no	no	26	98.06	191	66	82	99	invasive	7.6	34.9	102.1	141.3	195	2.08	3.46	21.6	34.1	87	22.6	23.8	0.056	1.02	alive
65	male	no	no	15	97.16	168	88	94	98	invasive	7.67	27.4	54.4	135.4	122	2.35	5.39	19.7	17.4	92	32.2	8.8	0	1.05	alive
81	female	no	yes	19	97.16	111	59	120	85.8	non-invasive	12.85	28.5	38.9	135.9	579	2.07	3.81	16.7	39.6	80	31	10.3	17.833	1.43	dead
94	male	no	no	31	96.98	120	57	125	93	non-invasive	17.6	28	313.5	164.7	133	2.23	4.28	14.3	28.6	102	24.7	9.7	1.564	1.07	alive
42	male	no	no	19	96.8	156	101	78	99.5	non-invasive	15.05	44.3	77.4	134.2	135	2.43	3.58	42.9	35.7	188	27.5	29.9	0	1.19	alive
66	female	no	no	16	97.52	112	73	116	98	invasive	9.55	43.1	78.7	132.3	87	2.53	3.56	18.3	42.6	114	22.9	29.4	0.06	1.11	alive
85	female	yes	no	24	97.7	225	130	82	99	non-invasive	6.32	39.9	64	137.8	324	2.37	3.94	15	17.1	123	27.9	10	0	1.06	alive
84	male	no	no	23	97.7	192	90	78	98	non-invasive	7.21	43.4	64.8	137.8	164	2.32	4	56.2	41.7	90	24.2	17.2	0.012	1.11	alive
35	male	no	no	20	97.52	109	74	90	94	non-invasive	10.12	35.7	82.9	142.8	60	2.26	3.07	76.6	88.8	129	18	28.7	0.524	0.93	alive
68	male	no	no	22	97.34	157	107	153	100	non-invasive	9.18	43.7	58.9	139.5	102	2.31	3.93	19.7	28.9	146	19.8	8.4	0.007	0.9	alive
65	female	yes	no	24	97.16	233	145	139	100	invasive	10.56	44.6	83.8	133.5	133	2.55	2.65	22.4	46.9	132	23.2	21	1.915	0.98	alive
35	male	no	no	27	98.24	106	76	82	99	non-invasive	10.12	40.3	78.4	139.2	109	2.21	2.81	110.4	85.3	121	23.9	15	0	1.02	alive
65	male	yes	yes	15	97.7	191	110	126	97	non-invasive	13.15	35.4	1518.8	134.8	117	1.41	4.77	159.9	108.6	84	37.3	5	0.483	1.25	alive
63	male	yes	no	29	101.48	146	94	119	98.8	non-invasive	17.9	24.4	325.1	158.1	285	2.25	4.35	43.6	82	143	26.5	20.6	0.27	1.27	alive
53	male	no	no	22	97.7	149	72	99	61.3	non-invasive	17.48	41.6	70	130.7	286	2.1	3.68	29.5	25.7	177	37	8.1	0.021	1.48	dead
50	male	no	no	27	98.24	200	108	93	98	non-invasive	18.55	45.2	62.5	141.7	147	2.18	2.96	15.8	21.7	142	24.5	9.5	0.002	1.04	alive
80	male	no	no	16	<96.8	97	50	125	83.3	invasive	18.25	16.8	146.1	139.5	200	2.01	4.77	41.3	83.5	100	29.5	12.5	0.1	1.37	alive
50	male	yes	no	15	97.34	110	73	84	98	invasive	7.83	45.5	63	134.4	52	2.22	4.27	32.5	14.6	104	28.5	7.9	0	1.17	alive
68	male	no	no	12	98.24	154	100	130	99.8	non-invasive	12.23	43	66.8	137.7	165	2.33	3.31	86.6	132.2	179	19.6	43.9	0.046	1.02	alive
74	male	no	no	18	97.7	183	88	61	98	non-invasive	7.22	41.1	85	135.7	98	2.35	3.62	15.1	21.2	125	23.8	19.6	0.013	1.09	alive
78	female	yes	no	10	96.8	111	59	85	96.5	non-invasive	5.81	43.6	79.9	142.4	54	2.43	3.12	14.5	18.4	126	24.2	24.1	0	1	alive
54	female	no	no	15	97.52	152	86	101	97	invasive	14.87	40.8	52.3	142.7	194	2.43	4.12	12.3	19.7	168	24.1	9.1	0.011	1	alive
73	male	no	no	17	98.06	140	85	78	98	invasive	7.02	24.6	54.4	133.8	128	1.87	4.41	66.4	67.4	96	36.8	22.7	0.151	1.43	alive
66	male	no	no	22	97.7	144	84	98	81	non-invasive	17.9	36.2	129.2	124.6	164	2.16	3.74	117.2	160	121	29.7	57	0.247	1.42	alive
78	male	no	no	28	98.24	113	57	113	97.8	non-invasive	20.51	40	75.2	140.1	134	2.09	2.98	5.9	14.2	118	28.8	76.7	0.021	1.14	alive
65	male	no	no	20	96.98	164	82	91	99.2	invasive	15.42	35.8	64.4	141.8	52	2.41	3.37	14.6	26	124	21.2	14.7	0.003	1.07	alive
55	male	no	no	17	97.16	187	105	64	98	non-invasive	8.51	41.8	76.9	137.3	166	2.27	3.8	13.2	24.9	171	19.8	14.1	0	1.02	alive
58	male	yes	no	29	97.7	155	102	114	99	non-invasive	14.11	46.1	69.9	133.2	154	2.3	3.57	17.5	19	172	31.4	16.8	0.014	1.26	alive
44	male	no	no	29	101.48	162	124	135	97	invasive	9.59	29	54	135.4	106	2.08	4.03	55.2	59.9	96	29.4	24.9	0.004	1.13	alive
71	male	no	no	20	97.34	157	71	77	92.6	non-invasive	12.23	34.7	57.3	138	114	2.27	3.25	47.5	83.1	79	31.2	7.7	0.003	1.06	alive
66	male	no	no	15	97.52	163	94	97	99	invasive	5.03	42.5	91.3	141.3	14	2.45	4.12	16.6	18.6	168	25.1	34.5	0	1.14	alive
66	male	no	no	22	97.7	186	113	92	99	non-invasive	13.65	40.5	46.4	134.6	105	2.11	3.06	44.3	98.9	102	59.7	58.9	0	1.98	dead
76	male	yes	no	25	98.42	171	76	85	98.8	non-invasive	8.01	39.6	91.4	140.3	211	2.52	2.54	36.4	34.9	133	25	18.3	0.067	1.07	alive
83	male	no	no	16	98.6	87	62	86	90	non-invasive	3.86	27.5	75.5	131.2	60	2.03	3.42	7.9	14.5	105	29.9	28.1	0.003	1.31	alive
88	female	yes	no	18	97.52	140	90	122	99	non-invasive	19.9	33.7	151.1	141.5	92	2.32	3.98	20.7	37.3	89	29	16.8	0.19	1.23	alive
68	female	no	no	38	97.88	111	50	82	99	non-invasive	12.38	42.4	89.4	144	88	2.38	4.22	25	35.8	143	22.2	8.5	0.842	1.11	alive
30	male	no	no	30	97.7	116	72	137	90	non-invasive	14.43	43.6	70.5	143.2	98	2.3	3.48	79.8	58.4	156	26	5.9	0.017	1.03	alive
72	female	no	no	16	96.8	73	30	63	91	non-invasive	7.71	30	51.7	144	131	1.95	2.55	22.3	24	85	24.4	10.8	0.025	1.15	alive
74	male	no	no	15	97.16	81	59	126	94	invasive	4.32	35.7	116.2	138.3	88	2.27	4.27	99.7	24.1	129	32.3	23	0.06	1.14	alive
78	male	no	no	30	97.34	146	80	136	95	non-invasive	10.08	27.8	96.7	131.6	90	2.27	2.83	42	77	124	39	41.2	0.238	1.16	alive
78	male	no	no	18	97.16	110	59	60	99	non-invasive	21.69	25.9	67	136.7	83	1.9	3.83	8.9	17.2	88	30.4	7.4	0.026	1.34	alive
45	male	no	no	15	105.8	74	50	102	99	non-invasive	15.39	23.1	382.8	147.5	102	1.73	4.47	1571.6	3221.3	94	44.5	37	3.74	2.06	alive
94	male	no	yes	30	97.16	175	97	136	99	non-invasive	7.67	39.8	102.3	144.5	82	2.23	3.38	22.6	36.5	110	26.5	14.4	0.068	1.04	alive
68	male	no	no	30	98.42	65	48	110	99	non-invasive	11.56	33.6	392	136.2	114	2.17	3.25	38.6	15.3	87	32	23.2	0.506	1.19	alive
34	male	no	no	21	97.7	146	78	145	96	non-invasive	19.89	44.3	94.7	138.7	104	2.34	2.96	141.8	115.1	106	23.3	15.8	0.042	1.04	alive
66	male	no	no	15	98.06	120	83	97	97	invasive	6.25	22.5	60.5	141.8	116	2.21	3.56	10.8	20.7	95	152	9.4	0.01	1.29	alive
104	female	no	no	18	96.8	141	72	84	100	invasive	18.56	26.7	82.6	147.6	227	2.11	3.76	268.1	501.6	124	29.3	9.4	0.398	1.32	alive
25	male	no	no	23	96.8	148	81	99	99	non-invasive	17.27	46.9	101.1	139.5	100	2.58	3.73	121.4	56	152	24.2	11.6	0	0.99	alive
79	male	no	no	16	97.7	59	38	117	68	non-invasive	12.64	16.7	117	129	323	2.04	3.89	29.7	24.7	97	30.6	4.8	0.011	1.41	alive
84	male	no	yes	15	96.98	141	89	150	99	non-invasive	5.03	33.3	130.6	145.9	83	2.05	3.22	53.7	53.5	121	19.4	8.1	1.591	1.1	alive
44	female	no	no	26	97.34	81	53	102	98	non-invasive	8.04	31.8	59.1	135.3	90	2	2.78	23.9	49.1	97	27	18.4	0.648	1.05	alive
67	male	no	no	24	100.4	73	47	97	99	non-invasive	8.58	31.3	209.5	138	116	2.36	3.65	38.6	48.9	123	44.3	16.7	0.115	1.66	alive
63	female	no	no	22	98.6	218	105	72	99	non-invasive	14.14	42.5	44.9	140.1	120	2.44	3.28	21.2	19.8	142	23	12.9	0.012	1.01	alive
105	female	no	no	32	97.7	156	98	198	98	non-invasive	3.82	30.6	63.5	137.7	212	2.23	3.68	4.9	8.8	81	33.8	9.6	0.016	1.23	alive
56	male	no	no	15	97.7	162	98	92	99	invasive	5.76	37.6	85.7	135.5	123	2.37	3.74	21.8	24.5	116	23.2	10.3	0.008	0.97	alive
49	male	no	no	15	98.24	183	123	96	97	invasive	12.22	45	53.6	137.9	110	2.2	3.59	38.5	23.9	135	24.3	15.4	0.026	1.1	alive
73	female	no	no	15	97.52	140	68	58	98	invasive	16.86	37.6	50	144.3	228	2.36	4.44	14.1	31.6	147	42.5	26.5	0.126	1.1	alive
78	female	no	no	15	97.88	202	87	83	99	non-invasive	9.09	31.5	34.9	139.5	132	2.3	3.47	15.3	28.3	97	35.3	16.4	0.078	1.33	alive
69	male	no	no	19	97.7	187	88	77	95	non-invasive	12.55	41.2	60.8	139.5	93	2.31	2.96	28.5	33	141	21.7	20.9	0.09	1.04	alive
75	female	no	no	26	97.7	250	110	84	99	non-invasive	12.48	41	51.9	139	94	2.29	3.09	20.1	35.9	150	20.7	10.6	0.131	0.93	alive
61	male	no	no	18	97.7	186	102	113	96	non-invasive	13.85	36.9	49.4	131.8	112	1.9	2.88	15.5	45.1	107	26	23.3	0.004	0.96	alive
56	female	no	no	19	98.24	150	83	74	93.4	invasive	11.38	37.8	49.3	138.6	117	2.28	3.84	32.7	25.7	57	72.6	17.9	0.008	5.7	alive
40	male	no	no	20	98.42	203	140	59	99.7	invasive	7.37	41.5	316	131	134	2.35	3.54	15.3	25.7	137	25.5	11	0.071	0.97	alive
56	female	no	no	32	97.52	126	76	70	97	non-invasive	16.13	25.3	169.1	133.3	175	1.96	4.21	34.8	72.3	121	30.5	64.5	0.11	1.69	dead
86	female	no	no	38	96.8	74	62	137	96	non-invasive	4.06	19.9	86.7	130.8	147	1.96	3.95	9.6	30.1	81	25.8	16.6	1.023	1.46	alive
52	male	no	no	23	98.06	188	107	94	99	non-invasive	11.98	46.1	56.6	136.7	126	2.23	3.97	50.6	33.3	112	23.2	9.4	0.009	1.02	alive
85	male	no	no	24	97.34	101	48	85	99	invasive	10.46	29.3	122.4	147.2	144	2.52	4.37	8.8	14.2	73	34.5	4.5	0.043	1.1	alive
80	male	no	no	32	97.7	179	101	130	93	non-invasive	14.06	26.3	120.8	135.4	73	2.22	5.48	10.4	18.3	140	28.7	3.1	0.108	1.25	alive
18	male	no	no	19	98.06	147	73	100	99	invasive	9.15	33.8	37.7	134.9	120	2.27	4.49	20.4	15.4	110	30.4	12.8	0.422	1.06	alive
64	male	no	no	24	96.8	96	55	131	97	non-invasive	11.81	19.4	130	131.4	136	1.99	3.64	31.5	15.8	59	20.4	4.6	0.032	1.14	alive
65	female	no	no	18	97.34	152	79	73	98	non-invasive	12.7	41.7	32.5	137.9	295	2.33	3.95	32.3	20.9	137	22.5	9.6	0.006	1.07	alive
51	female	no	no	17	97.7	100	68	100	98.6	non-invasive	19.51	31.6	47.4	142.4	141	2.1	3.02	23.9	41.7	95	23.8	10.2	0.013	1.07	alive
62	female	no	no	15	97.52	165	95	80	99	non-invasive	10.17	43.3	50.2	134	82	2.35	3.09	53.9	33.7	93	23.4	18.6	0.006	1.07	alive
66	male	no	no	17	98.24	167	70	77	99	non-invasive	10.09	38.3	62.6	139	54	2.14	3	24	41.4	137	24.6	11.3	1.912	1.14	alive
61	male	no	no	19	98.24	162	137	110	99	non-invasive	16.05	50.3	64.7	133.2	183	2.3	3.34	46.7	39.1	185	22.7	25.6	0.002	1.01	alive
64	male	no	yes	38	97.16	202	139	131	96	non-invasive	10.47	43.1	72.1	140.5	90	2.23	3.18	22.6	30.2	145	24.3	8.7	0.025	1.05	alive
84	female	yes	yes	18	98.24	80	44	117	98	invasive	7.16	25.9	120.1	140.6	93	2.18	4.38	7.3	16.9	118	31.2	6.3	0.069	1.22	alive
85	female	no	no	25	97.7	148	63	68	100	non-invasive	13.06	37.8	92.2	139	402	2.29	3.79	10	25.4	78	22.7	7.8	0.033	1	alive
75	female	no	no	15	97.7	156	78	98	98	non-invasive	5.85	23.4	51.9	134	112	2.3	3.22	25.5	18	101	31.2	16.6	0.013	1.2	alive
85	female	no	yes	15	98.06	59	39	161	100	invasive	14.67	13.5	98.2	133.9	67	2.12	2.38	43.9	91.9	56	41.9	55.3	0.305	2.33	alive
36	male	no	no	16	96.8	86	47	133	98	non-invasive	13.07	32.4	141.1	139.2	176	2	2.64	49.2	102.3	88	24.4	10.9	0.06	1.16	alive
86	male	no	no	26	97.88	146	84	108	96	non-invasive	6.34	43.4	53.7	137.8	128	2.35	3.49	12.2	39.6	150	26.9	14.6	0.001	1.05	alive
65	female	no	no	21	97.16	96	63	86	99	non-invasive	26.08	32.7	45.5	140.8	302	2.1	3.48	20.1	33.1	123	27.4	11.1	0.007	1.17	alive
71	female	yes	no	17	97.34	168	98	84	99	non-invasive	8.32	36.1	68.6	138.9	72	2.2	3.86	16.8	28.8	102	22.8	20.4	0.016	1.03	alive
86	female	no	no	24	97.34	220	124	108	100	non-invasive	12.7	39.7	47	139.2	149	2.37	3.54	23.4	43.2	151	24.2	15.4	0.022	0.98	alive
67	male	no	no	18	96.8	45	20	76	98	invasive	9.36	23.4	117.6	127.8	87	1.71	3.12	98.5	215.9	59	77.2	8.3	0.374	2.27	dead
99	male	no	no	28	97.16	119	67	100	97	non-invasive	11.09	29.1	291.5	139.9	109	2.14	5.13	12.3	58.3	101	41.7	9	0.133	1.23	alive
56	male	no	no	19	97.88	194	111	95	99.1	non-invasive	3.46	43.3	904.2	135.1	97	2.57	3.92	13.1	17.1	109	27.2	7.7	0.014	1.03	alive
61	male	no	no	14	97.7	124	80	60	99	non-invasive	14.61	40.1	84.8	143.8	140	2.37	3.17	41.5	32.6	154	32.5	30.1	0.396	1.3	alive
120	male	no	no	9	97.7	141	82	122	92	non-invasive	6.63	32.3	119.2	136.6	123	2.33	3.98	79.3	54.1	112	26.4	15.5	0.31	1.19	alive
82	male	no	no	20	97.16	135	97	93	97	non-invasive	8.25	39.9	97.9	135	450	2.13	3.9	14.1	20	137	26.1	12	0.002	1.13	alive
70	male	no	no	27	96.8	166	94	119	97	non-invasive	12.17	35.2	127.3	145	218	2.26	3.7	21.9	39.3	108	21.6	4.5	0.352	0.96	alive
47	female	no	no	18	98.06	122	77	77	96	invasive	16.13	30.5	41.2	146.1	169	2.21	3.59	283.8	259	111	21.3	8.8	0.068	1.06	alive
107	male	no	no	12	96.8	127	104	92	88	non-invasive	24.25	23.1	144.1	146.7	402	2.38	4.19	59.7	151.6	108	30.5	12.3	0.076	1.35	alive
23	male	no	no	16	96.8	102	84	126	96.7	invasive	17.98	36.3	100.2	144.7	109	2.23	2.78	78.6	118	129	35.9	5.7	3.168	1.26	alive
39	male	no	no	20	97.7	150	92	120	90.8	non-invasive	7.6	28.5	62.7	140.5	102	2.25	3.58	21.8	23.5	86	19.1	23.2	0	1.06	alive
60	male	no	no	21	97.7	159	90	97	99	non-invasive	26.08	39.9	47.4	134.2	188	2.15	4.11	14.9	21.6	145	25.9	9.1	0.002	1.2	alive
70	male	no	no	12	<96.8	0	0	0	91.2	invasive	14.6	38.8	106	140.2	115	2.34	4.11	109	153.4	135	29.9	27.8	0.066	1.15	alive
68	female	no	no	19	97.7	70	45	97	99	non-invasive	12.4	36	76.3	138.9	131	2.15	2.99	22.4	41.2	122	25.3	13	0.089	1.1	alive
77	female	no	no	16	97.7	191	90	69	96	non-invasive	18.54	38	52	142.7	143	2.09	3.1	17.1	26.8	111	27.9	20.7	0.007	1.15	alive
64	female	yes	no	16	97.34	180	106	75	97	non-invasive	19.99	23.9	72.2	141.2	176	1.91	2.5	36.1	43.7	86	25.8	6.8	0.014	1	alive
62	female	no	no	16	98.06	104	88	76	99	non-invasive	11.23	39.1	46.6	138.5	129	2.24	4.01	21.8	27.1	100	27.2	19.3	0.032	1.22	alive
79	male	no	yes	30	99.5	138	88	104	83	non-invasive	16.6	25.5	86.9	145.3	415	1.93	2.03	22.6	32.6	94	35.4	10.3	0.413	1.39	alive
68	male	no	no	15	97.7	135	79	64	99	invasive	6.63	41.3	77.3	142.1	211	2.32	4.16	35.7	17.5	123	32.7	38.3	0	1.24	alive
41	female	no	no	22	97.34	166	85	82	98.9	non-invasive	10.72	37.9	45	136.3	177	2.18	3.51	10.9	14.1	133	24.9	12.4	0.162	1	alive
55	male	no	no	24	97.88	96	64	119	98	non-invasive	19.51	24.7	42.1	139	244	1.92	2.62	41.8	40.6	96	24	6.3	0.003	1.06	alive
33	female	no	no	16	97.7	104	58	92	99	non-invasive	7.99	40.2	52.4	140.2	126	2.29	2.51	24.6	27.3	112	30.7	7.4	0	1.02	alive
58	male	yes	no	27	96.98	146	73	134	96	non-invasive	25.56	35.2	63.6	139.2	202	2.18	3.5	20.5	34.5	113	28	13.7	0.005	1.21	alive
67	female	yes	no	20	96.98	188	99	110	83	invasive	13.44	29.3	48	135.2	142	2.09	3.49	9	10	110	28.5	6.5	0	1.24	alive
61	female	no	yes	24	96.8	244	128	140	99.8	non-invasive	11.67	38.2	41.4	140.4	221	2.19	2.91	14.4	31.6	95	27.7	13.7	0.035	1.17	alive
76	female	yes	yes	28	97.88	138	67	85	93	non-invasive	5.99	27	283.7	136.3	168	2.1	4.67	13.6	75.3	95	29.8	6.5	0.049	0.99	alive
78	male	no	no	20	97.88	115	67	117	93	non-invasive	13.64	44.9	106.1	142.1	140	2.47	3.8	22.5	41.3	133	27.1	14.1	0.018	1.09	alive
71	male	no	no	19	96.8	121	63	74	100	non-invasive	14.6	36.4	61.3	140.6	42	2.09	3.1	21	31.2	111	24.7	22.3	0.006	1.02	alive
33	male	no	no	20	97.88	199	122	118	99	non-invasive	6.95	48.6	164.4	131.6	100	2.3	2.79	45.3	30.2	173	25.2	20.3	0.055	1.13	alive
73	female	no	no	17	97.7	178	63	70	99.2	non-invasive	11.49	44.1	48.3	139.2	151	2.47	3.61	31.1	30.2	141	24	11.2	0.005	1.02	alive
45	male	no	no	15	100.94	166	88	112	96	non-invasive	9.59	40.7	130.9	141.7	102	2.33	4.22	46.7	31	108	35.9	15.3	0.099	1.23	alive
19	male	no	no	16	96.8	158	76	145	98.9	invasive	15.83	27.5	345.1	140.5	98	1.81	3.8	24.5	34.2	85	29.9	23.6	0.737	1.61	alive
71	female	no	no	23	97.7	187	95	93	98.9	non-invasive	22.47	39.2	58.4	136.5	137	2.03	2.29	27.8	34.7	90	30.3	16.3	1.313	1.13	alive
64	male	no	no	26	97.88	223	123	89	98.8	non-invasive	9.93	41	80.1	137.1	111	2.18	2.5	11.5	17.4	112	22.1	16.9	0.006	1.12	alive
79	male	no	no	38	96.8	126	70	76	99	non-invasive	6.31	25.8	63	130	137	2.05	3.42	17.6	32.4	99	30.3	14.2	0.088	1.26	alive
82	female	no	yes	28	97.34	107	87	160	99	non-invasive	16.55	30.5	98.8	138.1	148	2.03	3.45	8.2	13.6	83	30.5	14	0.625	1.3	alive
85	male	no	no	15	98.06	146	74	50	98	invasive	7.12	29.5	139.5	142.4	64	2.24	4.89	17.6	27.3	127	30.2	15.5	0.061	1.12	alive
75	male	no	no	35	98.96	208	131	176	100	non-invasive	8.23	40.9	73.6	141.8	204	2.35	3.55	18.7	27.5	180	28	31.8	0.015	1.09	alive
86	male	no	no	17	97.52	128	97	106	99	non-invasive	13.02	41.6	65.7	135.9	90	2.18	3.07	19.2	39.3	114	31.9	16.6	0.218	1.3	alive
85	male	no	no	30	98.24	118	66	148	97	non-invasive	15.46	34.6	132.8	139.7	253	2.37	2.77	27.4	72.5	121	22.2	16	0.38	1.28	alive
74	male	no	no	15	97.34	55	39	110	98	invasive	12.06	40.7	80.6	133.1	109	2.37	3.48	8.9	24	169	28.6	12.5	0.081	1.06	alive
33	male	no	no	34	96.98	107	75	135	99	non-invasive	37.59	32.4	50.3	135.9	654	2.31	3.34	6.4	12.2	168	29.6	8.4	0	1.16	alive
81	male	yes	no	18	97.34	129	65	77	98	non-invasive	13.07	34.1	58.3	136.9	135	2.22	3.62	12.2	23.5	153	25.9	10.9	0.007	1.08	alive
69	male	no	no	30	97.7	209	86	52	99	invasive	14.17	43.1	66.5	132.2	102	2.27	3.71	18.2	35.8	187	18.6	13.2	0.006	0.98	alive
47	male	no	no	40	98.6	127	98	188	99	non-invasive	5.91	30.7	35.1	135.5	91	2.13	3.04	18.7	27.5	133	24.3	22.4	0.231	1.08	alive
67	female	no	no	15	97.7	198	94	112	99	non-invasive	7.16	44.2	46	134.4	81	2.08	2.9	10.2	23.1	86	23.9	10.2	0.005	1.02	alive
55	male	no	yes	28	98.06	173	106	106	98	non-invasive	7.83	43.9	61.6	136.5	95	2.37	3.75	122.3	80.9	142	26.5	38.2	0.075	1.16	dead
65	male	no	no	15	97.52	156	93	76	99	non-invasive	12.59	43.8	54.2	139.4	140	2.27	3.61	22.7	40.5	118	23.2	16.7	0.005	1.09	alive
75	male	yes	yes	15	98.24	176	95	97	92	invasive	17.64	26.8	128.5	149.2	255	2.47	5.15	27.9	62.4	84	48.8	9.8	0.04	1.38	dead
45	male	no	no	24	96.8	128	81	75	99	non-invasive	12.04	33.4	65.8	127.7	68	2.01	2.21	35.6	59.9	144	32	9.8	0.007	1.23	dead
79	female	yes	no	17	97.7	207	108	96	98	non-invasive	6.92	46.7	85.9	139.9	60	2.52	3.34	27.1	19.5	145	26.5	41.8	0.018	1.12	alive
77	male	yes	no	26	98.24	126	81	124	82	non-invasive	6.48	20.7	98.3	136.7	98	1.91	3.78	80	163.4	84	31.1	17.9	0.26	1.1	alive
70	male	no	no	26	97.7	125	68	63	97	non-invasive	13.03	34.2	61.9	138.9	227	2.1	4.25	184.2	180.3	155	28.8	13.7	0.062	1.16	alive
71	female	no	no	15	97.7	130	82	78	99	invasive	15.4	24.2	45.6	142	240	2.25	3.4	13.1	28	106	66.8	8.7	0.001	1.36	alive
56	male	no	no	15	97.52	130	90	78	99	invasive	6.79	26.8	71.6	143.7	134	2.14	3.76	48.4	17.6	75	36.9	7.7	0	1.15	alive
47	male	no	no	16	96.8	152	94	109	99	non-invasive	10.26	46.3	54.9	143.6	60	2.22	3.43	25.1	25.1	146	25.7	7.6	0	0.89	alive
80	male	no	no	15	97.88	112	72	101	98	non-invasive	7.93	39.2	111.7	141.8	97	2.4	3.01	21.3	15.3	198	22.6	14.9	0.03	1.03	alive
73	female	no	yes	28	97.7	96	58	120	98	non-invasive	6.79	38.9	93.3	135.7	127	2.32	4	38.9	58.6	108	32.1	10	0.117	1.09	alive
69	male	yes	yes	26	97.16	179	95	148	99.7	non-invasive	9.93	40.4	80.1	135.3	151	2.23	3.24	13.7	19.8	152	31.3	11.4	10.102	1.09	alive
72	female	no	no	15	97.88	188	78	98	94	invasive	6.17	36.9	68.6	143.5	112	2.02	4.39	9	16.2	75	32.5	8.9	1.238	1.23	alive
69	female	no	no	16	96.8	98	49	94	98	non-invasive	14.27	41.4	83.5	143.1	129	2.38	3.24	18.6	23	97	25.6	7.4	0.02	1.02	alive
72	male	no	no	15	97.52	131	82	68	97	non-invasive	12.7	30.8	68.9	143.6	287	2.13	3.56	31	21.6	140	30.5	15.2	0.004	1.03	alive
62	male	no	no	15	98.24	159	86	84	98	non-invasive	9.78	43.2	53.5	137.8	107	2.45	3.47	36.4	30.6	163	23.8	12.9	0	1	alive
79	male	yes	yes	0	<96.8	0	0	0	99	invasive	10.21	30.3	201.5	142.3	82	2.33	3.62	8.6	378.5	153	25.5	12.4	1.548	0.99	alive
73	male	yes	yes	30	100.4	150	71	138	94	invasive	7.95	26.2	110.8	130.2	71	2.25	3.64	36.2	71.9	119	40.5	17.3	0.125	1.18	alive
38	male	no	no	15	98.6	87	57	129	98	invasive	10.55	21.3	208.7	144.6	106	3.16	4.22	918.3	811.6	116	47.7	10	1.077	1.76	alive
116	female	no	yes	20	97.7	184	102	140	99.8	non-invasive	5.63	35.6	431.2	141.2	90	2.19	3.69	8.7	26.5	98	22.6	8.3	0.292	1.02	alive
66	male	no	no	32	102.2	171	90	132	95	non-invasive	8.55	23.6	59.6	137.1	143	2.23	4.28	71.5	30.6	112	30.4	23.3	0.046	1.21	alive
69	male	no	no	22	97.88	220	127	91	99	non-invasive	25.45	27.9	163.8	129	149	1.86	2.81	9.2	36.1	98	31.8	5.6	0.013	1.15	alive
68	male	no	no	15	96.8	95	74	60	99	non-invasive	3.36	32.3	89.7	127.3	96	2.04	5.14	113.7	360.9	73	40.8	99.1	0.117	2.23	alive
52	female	no	no	16	97.88	108	61	83	98.3	non-invasive	12.58	34.3	41.3	141.8	107	2.09	3.46	351.5	558.1	125	26	9.4	0.001	1.12	alive
26	female	no	no	16	96.8	120	70	125	99.4	invasive	9.11	40.3	46.4	142.1	218	2.2	3.26	12.3	18.5	135	24.8	15	0.003	1.22	alive
85	female	yes	no	31	98.24	140	81	138	97	non-invasive	8.22	37.4	105.4	139.1	94	2.17	3.48	34.8	73.8	113	18.2	6.1	0.211	1.06	alive
80	male	no	no	25	96.8	182	92	107	99	non-invasive	7.5	28	81.9	127.2	48	2	3.61	21.8	63.3	96	58.5	34.3	0.034	2.11	alive
53	female	yes	no	18	97.88	131	81	121	97	non-invasive	10.7	31.6	59.8	139.6	168	2.4	3.05	13.3	22.4	103	27.2	10.6	0.372	1.04	alive
55	female	no	no	20	96.98	103	67	74	98.9	non-invasive	10.46	36.5	43.4	139	100	2.15	3.4	13.1	22.7	136	31.4	16.3	0.115	1.25	alive
70	female	yes	no	30	97.7	160	89	150	96	non-invasive	10	37.7	50.6	137.7	123	2.35	3.76	22.5	24.8	124	25.5	17.8	0.047	1.11	alive
73	male	no	no	22	97.34	97	38	118	99	non-invasive	30.04	40.1	89.6	135.7	218	2.35	5.49	105.1	139.7	116	31.6	13.1	0.08	1.11	alive
55	male	yes	yes	18	97.34	102	75	88	99.5	invasive	16.7	37.8	90.9	141.4	99	2.19	3.13	102	345.7	132	28.6	5.9	14.528	1.1	alive
74	male	no	no	18	98.06	130	83	81	97	invasive	15.88	35.9	69.9	141.6	295	2.42	3.86	12.8	19.2	105	27.3	21.4	0.01	1.07	alive
68	male	yes	no	30	97.7	89	62	105	98	non-invasive	9.61	21.8	269.8	141.2	136	2.07	3.53	34.3	88.7	96	51.9	7.4	0.18	1.51	alive
68	male	no	yes	15	96.98	134	67	111	97	non-invasive	13.15	34.5	86.7	140.3	77	2.41	4.22	125.4	56.3	147	28.6	13.6	0.23	1.04	alive
63	male	no	no	19	96.8	134	83	127	82	non-invasive	6.86	39.8	48	135.3	134	2.25	3.4	68.4	39.1	98	29.1	28.1	0.009	1	alive
65	male	no	no	17	97.7	169	89	97	99.9	non-invasive	7.65	41.2	58.8	135.1	137	2.02	3.51	24.4	35.3	142	26.8	20.8	0.261	1.09	alive
68	female	no	no	18	96.8	129	60	88	98.4	non-invasive	7.77	38.2	55.1	140.6	88	2.21	3.31	32.3	60.8	106	26	14.5	0.086	1.03	alive
79	male	no	no	22	96.8	148	84	78	100	non-invasive	29.54	39.6	53.7	138.4	189	2.27	3.3	6.1	12.3	150	28.2	16.8	0	1.01	alive
84	female	no	yes	15	97.34	158	107	80	98	invasive	6.25	32.3	75.2	141.8	111	2.19	4.17	7.8	17.8	64	30.3	10.4	0	1.04	alive
34	male	no	no	18	100.4	179	109	116	100	invasive	15.27	37.9	75.4	149.3	113	2.16	2.71	12.1	12	121	30.5	20.3	0.349	1.14	alive
66	male	no	no	39	97.88	129	83	178	96	non-invasive	12.41	27.2	48.5	140.1	310	2.23	3.89	255.6	47.9	110	22.3	10	0.069	1.26	alive
80	female	no	no	22	97.7	164	98	120	83	invasive	5.23	32	33	142.5	117	2.13	4.08	20.4	36.9	97	27.3	13.9	0.309	0.99	alive
57	female	no	no	19	97.34	90	52	132	98.6	non-invasive	12.61	38.4	201.1	165.7	61	2.39	3.34	42.1	27.6	97	21.1	20.4	0.693	1.3	alive
57	male	no	no	14	97.16	271	147	113	99.5	invasive	10.22	20.7	71.4	137.4	170	2.17	3.77	6.1	25.7	121	25	12.1	0.058	0.89	dead
48	female	no	no	16	97.88	130	70	88	98	invasive	12.92	35.5	45	130.1	72	2.28	4.39	11.2	26.4	106	27	12.2	0.027	1.16	alive
62	male	yes	no	12	96.8	83	41	85	98.3	invasive	22.5	34.6	147.8	148.1	354	2.44	3.66	53.9	117.1	107	27.5	18	0.137	1.24	alive
72	female	no	yes	19	96.8	135	77	48	97	non-invasive	5.55	43	62.9	143.5	151	2.54	4.4	8.8	19.2	157	24.3	23.4	0	1.13	alive
75	female	no	no	22	97.88	187	83	74	98	non-invasive	13	43.4	41.8	133.5	132	2.19	3.07	13.8	21.9	119	28.3	13.2	0	1.07	alive
65	female	no	yes	10	96.98	140	76	108	100	non-invasive	13.35	31.8	352.2	138.6	42	1.87	3.97	45.9	306.6	85	145	3.2	50	1.22	alive
100	female	no	no	18	97.7	190	86	89	98	non-invasive	6.34	37.9	51.6	137.3	54	2.19	3.46	11.7	19.7	102	27.7	19.2	0.009	1.01	alive
72	male	no	no	26	97.7	113	80	127	87	non-invasive	11.3	27	76.2	141.8	110	2.36	4.13	49.3	35.8	104	27.8	17.8	0.636	1.34	dead
66	male	no	no	12	97.16	132	101	106	99.7	invasive	7.7	45.3	102.5	140.5	225	2.41	4.73	32.2	34.6	167	35.5	24.9	1.417	2.15	dead
79	female	no	no	17	97.7	145	123	122	99	non-invasive	17.63	23.4	49.3	135.6	100	1.87	3.54	10.1	13.7	82	28.1	18.2	0.109	1.17	alive
83	male	yes	no	14	97.88	133	77	66	99	invasive	6.61	36.7	127.7	129.4	107	2.36	6.1	13.8	16.1	152	27.2	23.3	0.032	1.17	alive
46	male	no	no	16	97.52	142	91	133	87.9	invasive	13.55	32.1	124.1	136.9	283	2.41	3.76	34.6	51	188	44.5	42.2	3.01	1.78	alive
82	male	no	yes	10	97.7	101	56	107	99	non-invasive	12.58	18.5	155.5	143.9	97	2.01	4.56	23.2	29.3	90	33.4	3.2	19.463	1.29	alive
82	female	no	no	26	98.24	94	59	168	97	non-invasive	13.54	17.6	54.4	131.1	208	1.94	3.24	34.3	64.4	83	30.8	7	2.015	2.99	alive
70	male	no	no	15	97.34	148	80	68	98	invasive	12.11	33.6	40.2	138.9	182	2.34	3.56	28.6	31.9	103	37.2	13.2	0	1.08	alive
61	male	no	no	19	97.34	120	78	112	99	non-invasive	8.2	20.4	63.2	130.7	101	2.16	3.56	43.7	70.1	92	32	10.2	0.017	1.03	alive
61	male	yes	no	15	97.7	130	77	100	98	non-invasive	10.68	20.4	196.4	137.2	251	2.1	4.19	26.3	97.5	76	34.4	5.4	50	1.2	alive
59	male	no	no	12	96.98	139	85	102	99	non-invasive	14.09	39.3	77.8	138.3	83	2.48	3.36	9.6	25.9	109	22.8	10.4	0.002	1	alive
87	male	no	yes	14	96.8	83	49	86	99	non-invasive	9.3	31.9	253.4	138	78	2.16	4.81	64.1	106	87	24.7	8.2	0.285	0.96	dead
72	male	no	no	17	96.98	171	69	103	97	non-invasive	11.3	40.3	49.4	139.8	174	2.26	3.75	38.5	68.2	149	23.1	11.2	0.058	1.04	alive
32	female	no	no	15	97.88	119	84	150	99	invasive	19.16	15.6	39.8	146.7	415	1.89	4.53	18.1	22.8	148	44.3	31.2	1.736	1.75	alive
65	male	no	no	15	97.16	111	81	126	99	invasive	21.56	40.3	53.4	143.2	80	2.24	2.94	36.1	44.3	175	25.4	10.3	0.135	1.06	alive
88	male	no	no	14	96.8	47	19	66	98.1	invasive	23.9	31	145.8	142.8	109	2.49	4.59	36.7	74.5	127	68.8	48.5	0.193	1.6	dead
61	female	yes	no	16	98.24	207	97	88	99	non-invasive	4.03	39.6	114.3	130.7	42	2.49	6.28	50.2	41.6	114	22.1	18	0.013	0.95	alive
65	female	no	no	16	91.76	89	59	126	98	invasive	16.16	33.1	53.9	145.2	91	2.31	3.26	221.7	388.9	136	33.8	20.7	5.245	1.32	dead
70	female	yes	no	38	103.28	187	99	139	98	non-invasive	9.24	35.4	68.8	138.7	132	2.4	3.75	22.8	14.9	165	26.9	18.8	0.003	0.97	alive
57	female	no	no	12	96.8	93	74	110	90.9	invasive	20.84	24.3	117.5	141.6	144	2.06	4.04	120.7	242.3	115	31.1	13.5	5.868	1.24	alive
63	male	no	no	15	96.8	140	78	81	99	non-invasive	9.36	36.2	98.3	142	130	2.32	3.21	9.2	13.1	131	38.6	6.6	0	1.09	alive
55	female	no	no	22	96.98	135	80	126	99.8	non-invasive	11.93	36.6	31.3	137.4	85	2.17	3.29	54.9	28.8	106	27.4	5.2	0	1.02	alive
36	female	no	no	15	98.06	144	104	106	98	non-invasive	12.7	31.6	37.7	144.1	259	2.12	3.16	18.1	34	159	24.9	10.3	8.986	0.97	dead
71	male	yes	no	22	97.52	145	85	111	92	non-invasive	10.02	42.1	50.9	138.4	139	2.35	3.9	26.4	19.7	175	21.2	15.4	0	1.02	alive
72	male	no	no	16	97.7	127	84	98	99	non-invasive	10.1	41.4	90.3	139.9	135	2.43	3.15	20.6	33	169	22.8	10.3	0.003	0.94	alive
81	male	no	no	34	96.8	128	72	117	95	non-invasive	19.92	27.2	285	144.4	234	2.5	3.56	19.8	38.6	116	32.8	13.6	0.241	1.25	alive
33	female	no	no	21	98.78	115	84	88	99	non-invasive	10.96	24.5	31.4	141.5	158	1.79	3.33	5.6	7.6	81	53.7	3.1	0.013	1.3	alive
64	female	no	no	25	97.7	141	84	83	97	non-invasive	9.46	41.7	47.8	139	117	2.31	3.81	23.3	22.8	112	23.6	20.5	0.002	1	alive
54	female	no	no	15	97.7	120	96	64	99	non-invasive	12.55	37.8	48.1	136.5	150	2.27	3.24	23.3	27.4	139	23.8	8.4	0	0.99	dead
75	male	yes	yes	26	98.42	172	79	106	91	non-invasive	6.61	32.2	81.1	140.3	64	2.38	4.25	12.3	19.3	143	28.9	23.2	0.033	1.18	alive
64	female	yes	no	20	96.98	110	66	70	89	invasive	20.86	27	201.5	135.8	153	2.22	3.27	10.7	17.5	113	45.4	7.6	0.014	1.1	dead
83	female	no	no	25	98.24	150	66	118	97	non-invasive	10.84	26.5	51.6	138.3	98	2.14	3.29	34.6	40.4	91	30.8	24.3	0.033	1.16	alive
19	female	no	no	23	<96.8	94	71	93	99	invasive	12.86	33.8	97.6	140.9	124	2.06	3.64	540.9	741.4	141	38.9	9.3	13.655	1.38	alive
66	male	no	no	16	98.24	182	103	100	99	non-invasive	20.23	38.4	50.5	130.5	272	2.22	3.39	70.3	227.4	177	30.9	33.9	0.047	1.15	alive
55	male	no	yes	33	97.88	140	83	136	99	non-invasive	9.08	30.8	53.1	136.1	168	1.98	4.11	17.3	19.5	139	41.1	16.1	6.538	1.41	alive
81	female	no	yes	30	97.88	105	64	92	96	non-invasive	9.35	29.2	141.2	138.1	91	2.07	5.52	244.8	415.6	87	36.3	8.5	20.168	1.71	alive
69	female	yes	no	15	100.04	137	70	69	99	non-invasive	14.67	27.8	54.2	139.4	193	2.18	4.36	17	22	101	26.4	17.7	0	1.04	alive
